# Supplementary material for: Comparative genomics of Fervidobacterium: a new phylogenomic landscape of these wide-spread thermophilic anaerobes
Source: BMC Genomics. 2024 Dec 26;25:1248. doi: 10.1186/s12864-024-11128-x (PMC11673897; doi:10.1186/s12864-024-11128-x)
Supplement: Supplementary file 2 — Supplementary Material 2. [file 12864_2024_11128_MOESM2_ESM.zip]

Archive with 5 entries (5 files):
- GH_HMM_13770.faa
- GH_HMM_21710.faa
- GH_HMM_gondwanense.faa
- GH_HMM_GSH.faa
- GH_HMM_H21.faa
