# Supplementary material for: Comparative genomics of Fervidobacterium: a new phylogenomic landscape of these wide-spread thermophilic anaerobes
Source: BMC Genomics. 2024 Dec 26;25:1248. doi: 10.1186/s12864-024-11128-x (PMC11673897; doi:10.1186/s12864-024-11128-x)
Supplement: Supplementary file 2 — Supplementary Material 2. [file 12864_2024_11128_MOESM2_ESM.zip › GH_HMM_13770.faa]

>pgaptmp_001115 alpha-glucosidase AglA [Fervidobacterium sp.]
MKNLKIGIIGAGSAVFSIRIISDLCKIRELSGTHVVLMDIDKKRLENVLILAKELTDFFG
ASITFSTVETIREAVEGSDFVINTAMAGGHNYLELVRSIGEKYGYYRGIDAQNFNFVSDY
LNLTNWNQFALFLKIARTIEKLSPNAWYLQAANPVFEGTTLVSNEVGIKMVGFCHGHHAV
ETIANAIGEKEYEWQVGGVNHGIWLTKFVDKKGKDLYQKIDEHMKKVRYEEFKPSNPFDD
QLSPVAWEMYRFYGLFPIGDTVRNSTWKYHRDLQTKIKWYGAPWGGADSEIGWKWYVEQL
NGAVHMIDTFVKLVLSGQKLSFLKTGTPLDEYLEQVLDGEKLSGEQHVPFINSVVNKKKD
RFVVNVLNKGKIKDLDDDIAVEICASVCGENMEFEETKLSERVVNWYLKPRILLAKQALE
AFKTQDVKLIADILERDPRTKSSEQIEKLIGELYPVVISKMKEIESQQ
>pgaptmp_001199 beta-glucosidase BglX [Fervidobacterium sp.]
MGRKKVDIKKLLQSMTLKEKIGQLVQLAPFLFKDSAKGIVTGPMEWLGIKDSDVWNAGSV
LGTAGAEETIEIQKMYLERNQKKIPLMFMADIIHGYRTIFPIPLALGCTWDEKLVEKAAR
VSAIEASAGGVHVTFSPMVDLVRDPRWGRVMESTGEDPYLNSVMARAFVRGYQGDDISKE
GNIASCVKHFAAYGAVEGGREYNTVDISERMLREFYLPAYKAAIDEGCKMVMTSFNTVNS
IPSSGNKWLLRGILRGEWGFDGVTISDWGAIKELIPHGVAEDEKEAAEKAIKAGADIDMM
TGCYAKNLEKLVKEGKVDEKLIDEAVYRILKLKEELGLFENPFKGADKEKEKQIVLCDEH
RRIAREVAAASVVLLKNQDVLPFDKNIRKLAIIGPYSDEHAILGPWSWQGKWEESVSLKE
GIANKIGESKVLVAKGCEIEGESDSQFKKSLRQALKAANEADIIVLALGEHYDMSGEARS
RAFITLPGRQEELAREIIKLGKPTVVVLFNGRPLEIRELYNIAPAILEAWFPGTEGGNAI
ADILFGDKNPSAKLTMSFPYTVGQIPVYYNHFNTGRPKPSEDSTERFCSHYIDIPNAPLL
PFGFGLSYTEFKYSKVKLDKKVLTQDSVIKASVKVKNVGRYPGDEIVQLYIRDMVASVVR
PVKELKGFKKIHLEVGEEKEVVFEIREEMLRFHNENMEYVSEKGKFQLMIGPNSKDVQTV
EFELR
>pgaptmp_001206 DUF1957 domain-containing protein [Fervidobacterium sp.]
MPRGQIMFVLHAHLPYVHHPEYPFFLEEHWLFEAITETYIPLLRMFKKLEEEKVPTKLTM
SITPPLMEMLANHDLQEKYEKHLEKLIDLARKEVERTKNEHPTKHKMAQYYLTHLQETLH
IFKDQYKRNILNGFKEYMARGYLDVITCNATHGYLPFMEQYPQAIRAQLEQAVKTYERHM
GVKPRGIWLAECAYFPELDRYLAEYGIEYFFVDSHALWYADERPRYGVYRPVITPNNVFA
FARDPESSEQVWSAQIGYPGDSNYREFYRDIGFDREYEYIRPYIDPSGVRMNTGIKYHKI
TSKDVPLEKKDYYDIDIAKQTAMNHAKDFLRKKEAQVEYLLDLFEGLEPIIVAPFDAELF
GHWWYEGPFFIEYFMREAAKSQKLRVVRACDVVDWIEKVQILTPAASSWGANGYNEVWLN
GTNDWIYPHLHEMVEKMTEMAKQHSEETDPIKIRTLNQMARELLLAQSSDWAFIMTTRTS
VEYAVNRTKTHIKRFLNLYDMIKSGNIDVGELQRLEYVDDIFPDIDYKMYLKF
>pgaptmp_001227 alpha-glucosidase [Fervidobacterium sp.]
MFEIKDKSLRIKLGGFELIHAEDFPILAVGYGENSYEMSHGNFNISKYYKEKIPLKKFRV
LTSSNETCEILFLSDNGEQVKCEFTIESNSLKIRILEHSHGLNRFWLYIPTSENEEIYGC
GEQFSYLNLRGKRVPLWVSEQGVGRNKRDIITHFANFKDDAGGDWYTTYFPQPTFVSNRS
YYAIFETYAYSEFDFSHKNFHEIEIHEIPKSIEFGTADNLYETVLNLTKRIGLPNPLPDW
VYDGVILGLQGGRDIVMQKIKNALDKGLKISGLWIQDWEGKRVTTFGKQLMWNWVYDANM
YPNLPEMISELRNMGIRTLGYINTFLALEGSLYKEASEKGYLVRKPNGEEYHVVVTTFPA
ALVDFTNPEAREWIKNVIKTNMIGIGLSGWMADFGEYLPTDAVLYDGTPAELYHNRFPVD
WAKINAEAVAEAGKSGEVVFFMRAGNLYSSKYSTLFWHGDQMVNWSKDDGLPSVIVAALS
MTMSGIGLTHSDIGGYTTLAKNIPDVVVTKRTKELFMRWVEQATFTPVMRTHEGNWPDEN
WQFDSDEETLLHFAKMSRIHALLKPYIKNLVGRYSTTGNPIIMPLNLKYKVEDTEGMKYE
YLFGEDLLVAPVIESGQSTKKVFLPEDEWVNLWSDKKYSGGWYEIDAPIGYPPVFYRQNS
EWGALFEKVGGAQ
>pgaptmp_001282 lytic transglycosylase domain-containing protein [Fervidobacterium sp.]
MRVTIAILLFGIIIFFSFFVRIMPLKYYDIVVQYSGKLDPLLVVSVIRTESSFRPDAVSN
MGAYGLMQLMPSTAEWVNKKFKTNYDYTTIEGNIALGCLYLNYLLEKDGDLKTALVHYNT
GPYAPDDVKSDAGERYVFKVMRYYKLYTFLYGRLGGMRR
>pgaptmp_001361 transglycosylase SLT domain-containing protein [Fervidobacterium sp.]
MSKSSVRKPVLVAVVLFVLFGASILFAQLVEIQTPDWFKEQVQKRRKNVGQQTTQEFVDD
LWRVIYTVSTKYELPPTYIAAVIAVESNFTNAKGAGGVLGMMQILPSTAQSIAKLLKLDV
PKNGWNELLTNYELNITYGTAYLSYLFKKHGSLQKALEYYNNGKNKVTYAQTIMKQYSFY
DSLHTSEMKQKAEQNLASVVQKNVEQSATSTTLEATSLEITEKGSSTITSTNPDTSTVND
IPVIVPPSIPPLFGTK
>pgaptmp_001422 alpha-amylase family glycosyl hydrolase [Fervidobacterium sp.]
MKELKELSKYLKKKITGKTLYAIPSHWLISNYSGKLSMKDGRYFVDPYEYFAAVIDSILE
NDKGLDYSKSLAQINGESDASWLRKAKMYGALPRATVAYNHKGFGAFEPEDIFGYKESGT
FLKMIGLLPYLKELGINVLYMLPISKMSDVFKKGEVGSPYAVKNPVELDESYADPLLEGI
KLEEQFKALVQAAHMLGIRVVLDFIPRTAARDSDLIKTHPDWFYWIKIEEVANYKPPHIP
ELPFKIPDPEDLEIIYSSEEVKQHLKKFTLSPDKLDPEKWEKVKKMEGDILSNIAKEFGI
ITPPGFSDWVNDPQPTWDDVTFFRLYLDHPEASQKYVSKDQPPYVLFDVIKSSKFPGKKP
NKRLWEYIANIVPTYQKKFGIDGARIDMGHALPSELQDMIISAAKAIDPAFGFIAEELEM
KNDKKAKSEGYECILGNSWYASARPSEFYKFIEEIVPNLEVPYIASCETPDTPRVVAREN
GNKLKYLAPALLYLSPNSIPYINSGQEIEEIQPMNLGLDNTIYGKTVLPPDDQFYGKLAF
FDYYAMHWDKASKDMYNYLRWLLGLREEIEKVMDGVFRYVYLSYQDGTTANYSYWKGDIG
AIVLGNLNLVHEKYVEVFLKETVGRDIKAKDVRLITRFGKRKLGFELGNTIPVNLQPGEF
AVILVNWKD
>pgaptmp_001457 alpha-amylase family glycosyl hydrolase [Fervidobacterium sp.]
MKKGVTVRVNKKFLYLIVTLSIILILTHSCALLQLKEKTEIPEPSSNTMYSLLIRSFYDS
DGDGIGDFRGVAQKVEYFKELGIDTIWFLPFNKAKSYHGYDVEDYYDVEPDYGTFEEFKE
MLKILNENGIRVVMDLVVNHTANTHPWFKDAVENTTSSPYWNYYIMTLEDKSGHAHWHWK
MNSKGQKVWYFGLFDLSMPDLNFSNLAVMEEVKKIIDFWYLVGVDGFRLDAPKHYMGWDW
DDGITQSAQVARQIESYIRTKYGNDVILVGEVFDGNPSVLSQFAPLPVFNFTFMYNIRSN
YEGQDNLLQNAISWVNSNTYYLASYHFPFIDNHDLDRWISVLIDQKYSGNVTNGTKQYLL
TNAVLLSLKGIPTIYYGCEIGLRGWKWGTDPWDMPVREPMQWYTTQSGTGQTYWTKSVYQ
AKNITFGNANADGAMYDEPNDGVSVQEQETGYTILNFFRQFINLRKEYPALSKGTITIER
DWKNLIAIKRTYGSQEILVLINLDPQYSNNFSVPAGYKWIWYAFFNGSNFEFGPKNELPL
SQNTNWTVNPRQIYVFVKN
>pgaptmp_001550 glycosidase [Fervidobacterium sp.]
MELRLKRHPLNPLLAPVPEHLWENKFVFNCAVVYDGELFHLLYRAQGVDMVSRIGYAVST
DGVRFNRFEKPVFSPAVSDELYGVEDPRITKIGDTYYMLYTAYSPKGPRVALASTKNFIT
WKRYGVVIKDEINNKDAALFPEKINGKYVMLHRFEPDIWLAFSDDLVNWGNYVSIAGPRK
GYWDNLKIGAGAPPIKTPYGWLLLYHGVEEAPRPIYRLGFILLDLNDPTKVIKRSEEPIL
EPEEEWEIFGGVPNVVFSDAMVEYNGQYYVYYGAADNYIALATIEVEEVMKWCKL
>pgaptmp_001705 glycosyl hydrolase family 65 protein [Fervidobacterium sp.]
MWTVRREKYLPEENLVYETIFTLANGYLSLRGTEEFSSRAMRGTYVAGIFDKHHAQVTEL
VNLPDPLRFAIYVDNEPLSLDYSNLKKYERTLDMENGLLNSLYEFEVNEKTILVESQRFV
SRANLHRFGVRYKITPKFNGKIVVESSIDANTYNGYLEPINKVQHYEIIDSKDLGPGIGV
LVKTHDKGHNIAIATYISGKYEDGENALKFRKFRKIGDNPQESYTIFVKENQSIIIEKFG
SIYTSLDVEIENLVERTVCELESFLKDTFDKELDIHAKIVQKTWDDMDIVIEGDETAQVG
IRFNLFHLYQCAPDNPKVSIGARGLHGEGYKGHVFWDTEIFMFPFFLYTLPEYAKNLLLY
RYNTLPGARRNAQMNGFKGAQFPWESADEGLEVTPKWGEDYLGNPVRIWTGDEEFHINSD
IAVALVHYHTVTKDDQFMVDYGVEMLLETGKFWESRLEYNEKEDRYEIKRVIGPDEFHEH
VDNNVYTNYLAKWNLLKAVEYYNWIREKSPVKFEKLKTLLGLTDEEVNSWVEKAEKIYIP
RKPGEKLIEQFEGYFKLEDIEITEWDENGLPKWPKGLDLTKLGETQLIKQPDVVMLMLVL
PEEFTFEEMKVNYEYYEKRTMHKSSLSPSMYSIMGLKVGDTHNAYRYFLKTVLVDLEDNQ
GNTNNGFHAASAGGAWQSVVYGFAGMELEKDGSLKFNPWLPEHWKSLSFKIHYAGKPIKV
SITKEKIAFESETELEVEVKGRKYKINCGKTEVQLV
>pgaptmp_001819 type I pullulanase [Fervidobacterium sp.]
MLRKISVLLLVLFLLTFALAETELIIHYHRWDGNYDGWNLWIWWVEPISKDGAAYQFTEK
DDFGVVARVKFPETLTKVGIIVRLNEWVQKDVAMDRFITIKDGKAEVWLLQGIEQIYTTK
PDTSPRILFAQARDQYTVEAYLTGQIETTKATAKVTVDGKSLKVARVEKANPTDISKTNH
VKVVLAEPIKLEDVNKDIFVEVEGYKPARVVMMEILDKIYYDGPLGFEYTPEKTTIRVWS
PVSKTVDVLLYKKWDDKDPAQIVPMKYIGNGAWEVVLNGNWEGWFYKIRYFSYGEYRESL
DYFSKAVTANSKKSAIIDLKKTNPQGWLEHKKPQFEDQVDAIIYEIHIADITGLPNSGVK
NKATYLGLTEKGTRGPNGVTTGLDHLVELGVTHVHILPVYDFWTGDELDKDFEKYYNWGY
DPFLFTVPEGRYSTDPINPYTRINEFKQMVKVLHENGIRVILDMVFPHTYGIGVLSPFDQ
AVPYYFYRIDQTGAYLNESGCGNVIASERPMMRKYIVDTVKWWVEEYKVDGFRFDQMGLI
DKDTMIAVRDALKKIEPAIVLYGEPWGGMGVSPRFGKHNLGGTGVAGFNDEFRDAMRGSV
FNATVKGFLMGALAKETGIRRGVAGSIEYDDVIKSFAKNPQETINYVEAHDNHTLWDKNY
LAAQADTAVKWTEEMLKDAQKLAGAILLTSQGVTFLHGGQDFARTKKFDENSYNSPISIN
GFDYERKAQFIDVFEYYKGLIELRKTHPAFRQRAAEDIKKVLTFLPSPRKAVAFMLKDPK
DSWKEILVIYNGDTKEQTFTLPEGTWNVVVDNKKAGTKVLYQLSGQIKIPATSALVMYK
>pgaptmp_001857 glycoside hydrolase family 31 protein [Fervidobacterium sp.]
MIKKLVYGIPKVNSEAVIKQRVRKSVSSDYSDLFQDVAIEKAQDNGKPLLVLKRKHIMDG
YFFGFGDKVGPMDRKGRKYIFWNTDNFTHHPTSDPLYKSFPFFIFVSKDLKKMYGCFTDY
PGYMEIDLNSKNDGILTFKVLGEGFNQYIIEGKSIHEIVKEYLELTGDNIAFPIWAFGYQ
QSRWSYFNENEVFDIAKNFREKKIPCDVIYLDIDYMEKYKVFTWSKENFPNYKNMLEKLH
KDGFKVVSILDPGVKVEKDYFAFEEGKDKYFLKGKDRKDLEGAVWPGRVRFPDFRNAEVR
RWWAKNAKKYLDDGIDGFWNDMNEIAIFATEGDLEEARERLRNAKLEDGINLAGTLGSIG
EIGRRGHGDDIVHLDGIEHWKVKNTYGFNMQRATSEMLQQENRRPFLITRSAYSGIQRYG
GVWTGDNHSWWEHILQETVRLNSLSLCGVFYSGCDVGGFGGDVNAELLIRFMQLGLFTPM
FRNHSAIGTARQEPWQFGPEVEELLKNVIRWRYKLLPYIYTQYMLGILNRKPLIRPMFLD
YAREEAFNLEDQFIFGDSIIVAPIYRPNTQKRLVWLPKKAINIFNGNVHKAGWNIVETPI
EHIPAFQIVNTAVPTMEPTEYVDMPKVKKISWRVFRTNQKSKVYGYFYEDDGKTLDYLKG
DYNLKKVTIEDDTVTIETLNDGYKTMEREWEFEVVDARGNIKILKAVVGSSGEFKAK
>pgaptmp_001869 hypothetical protein pgaptmp_001869 [Fervidobacterium sp.]
MKIIAQSLPNIPWEDRPSGSSELLWRYSKNPIIKRDEAKGSNSIFNSAVVPFNEKFAGVF
RVDDRQRRMNIRRGFSEDGINWKIDDEPINFIQETKDPVESEYKYDPRVVFIEDRYWITW
CNGYHGPTIGVGYTYDFEKFYQIENAFLPFNRNGVLFPRKINGKYAMLSRPSDNGHTPFG
DIFYSESPDMVHWGVHRYVMGAGYTPWC
>pgaptmp_001870 glycoside hydrolase family 5 protein [Fervidobacterium sp.]
MRFRKNFAVLMLIVLISTLFLSTQCKGNIKNVESKKEGETVHVSKSAFDYNKMIGRGINM
GNALEAPFEGAWGVTIEDEYFKLIKERGFDSVRIPVRWSAHVSEEPPYKINEDFLNRVKH
VVDEALKNNLTVIINTHHFEELYADPDKNGPILIEIWRQVAEFFKDYPDNLFFEIYNEPA
QNLTAEKWNELYPKVLEVIRKTNPTRIVIIDVPNWAHYSAIRSLKLVDDKNIIVSFHYYE
PFNFTHQGAEWVTPRLPVGVEWKGEEWEVNTIRNHFKYVSDWAKKNNVPVFLGEFGAYSK
ADMNSRVRWTETVRKIAEEFGFSYAYWEFCAGFGIYDRWSQKWIEPLATSVVGR
>pgaptmp_001872 beta-galactosidase BgaS [Fervidobacterium sp.]
MFPKDFMFGASLSGFQFEMGNPNDPKEVDPNTDWFVWVREPENLVNGIVSGDLPEYGAGY
WKNYEKVHQLAVDFGMDTLRIGIEWSRVFPTSTREVPTGDGMLEALDKIANKEAVEHYRK
IMEDMKSKGLKVFVNLNHFTLPLWIHDPISVHKGIPTDKLGWVSDDTPIEFAKYAEYIAW
KFSDIVDYWSSMNEPHVVAQLGYFQILAGFPPSYFRPEWYIKSLVNEAKAHNLAYDAIKK
YTSRPVGIIYSFIWYDTVNPQDRDIFENAMWLTNWYYIDMVKDKADYIGINYYTRSLIDR
LPASGMKFGDFELNWYPLRGYGYACPEGGMSLSGRPASEFGWEVYPEGLYNLIKAIYERY
KKIIIVTENGIADEKDKYRSHYLISHLYAVEKAMNEGANVIGYLHWSIVDNYEWAKGYSK
RFGLAYTDLEKKIYVPRPSMYIFREIAKTKSIEQFKDYDPYKLMKF
>pgaptmp_001897 alpha-amylase family glycosyl hydrolase [Fervidobacterium sp.]
MIGYEIFVRSFADSNDDGIGDFKGIAQKVDYFKMLGVDLIWLTPHFKSPSYHGYDIIDYF
DTNVSFGTLADFRDMVDKLHANGIKIVIDLPFNHVSDRHPWFKAAMNGEKPYVDYFLWAQ
PHFNLKEKRHWDEELLWHTRNGKTYYGVFGGSSPDLNYENPEVVQKSLEIVEFWLKQGVD
GFRFDAAKHIYDYDIKEGKFRYDHEKNVAYWQLVMDRARQIKGEDVFAVTEVWDDPEIVD
RYAKTIGCSFNFYFTEAIRESMQHGAVYKIVDCFQRTLTKKPYLPSNFTGNHDMHRLAQL
LPHEEQRKVFFGLLMTTPGVPFIYYGDELGMKGQYDSTFTEDVIEPFPWYASLSGEGQAF
WKAVRFNRAFTGASVEEHLNREDSLLKEVINWTKFRKENDWLTNAWVEHVTHNTFTIAYT
VTDGDNGFRVYVNIAGHHETFEGVSLKAYEVKVL
>pgaptmp_001929 alpha-amylase family glycosyl hydrolase [Fervidobacterium sp.]
MAKGFGYRKLLVLLSTLLLLLSSVVALSDVLTQYKGGWADKVLYMIMIDRFNDGDPSNNN
QANVEYDPRDGAKYSGGDLKGITDKITYIRGMGIDGIWITPPVANQWWDPWVNYGGYHGY
WARDFKKVDEHFGTLADYKALADALHNNGMKLIQDIVVNHVGNYFRFRNGKFELNTGSIP
TSAPTQYPFNLNNYNDPAQKEKAIYHWTPDITNYSDPNQKLNYQMSGLDDLNTENPEVVE
ALIDAYSYWIKEVGVDGFRVDTAMYVPKEFFDKFFKGEKGIFSLRKDFIAFGETWLSGKP
LEYTSDMEIASYFDHGFNSMLDFTLMEEIRRVIKGGQPTEFLAYRMKVRNEILKKGLLVT
FIDNHDMERFGKGVTPNITMQALGFLLTLPGMPVIYYGTEQYFEETRASMFKGGWGSFGE
DHFNTNSDMYRFIREAIEFRKAHPATRYGEVNILLSEVRGAGLLVYTLKSSEEELFIIMN
TANDARISNFKTSYEPGTTLEPIYNATGGISSPIVVKENGYITVRIPARTFTVFAISKDK
SEVYKPTTKVSVSIKPNEKVTALKEILGETDARTVYVYFDRKAESEQKIEPKNGKFSFVI
DPFKLDPGEHVLLVRAVGKNVRDTVYTEEIKFIVELEKKLLAEAKDPADDDIGPSGTYIY
PTDATFKRQMDILEAKVESIGSTLVISVKPRDLTKSWGPPNGFDHVTYQIFIDDPSRKGT
GVLPLQNYAFDNWDWDWEVFATGWSSAIYTAQGSTKDKFGTQLGSPEVFVEDGWVKIIVK
GDWVGNPSSFSGWTVYVTSWDYDGIESKFRPLQQEPKAYIMGGGNPTDPLIMDDVWLELE
>pgaptmp_002040 Gfo/Idh/MocA family oxidoreductase [Fervidobacterium sp.]
MRKLKMALIGCGRIGSSKHVEAIVKNADIIEAVAFCDIVPEKAQACAEKVKNVLGYEPRI
YTDYTKILDNEEIDFVAIATESGYHYEISMEFLKKGINVLVEKPMALSTKHIDEMIETAQ
NKNVKLGVCFQNRFNPPIQELRKKVENGSFGKINYGIANIRWNRDKNYYEQANWRGTWQL
DGGSLMNQCTHNIDLLQWMLGGEIEEVYGVIRNFQHPYIEAEDFGGAIIKFKNGSVGIIE
GTSTIYPRNLEETLSIFGEYGTVVIGGLAVNRIQVWKFPDENSHPFMELPDPDTVYGSGH
VPLYRDFYESIVYNREPKIPGREGRKAVEIVLAIYKSALENAPVKFPFEFDTNIMKGWNG
HYVVRG
>pgaptmp_000038 GH1 family beta-glucosidase [Fervidobacterium sp.]
MIKRSDFPKNFVFGTATAAYQIEGAANEDGKGPSIWDIFSHTPGKIMTGENGDVACDHYH
RFKEDVQLMKEIGLDAYRFSISWPRVMPDGKNINQKGVDFYNRLVDELLEHDITPFITLY
HWDLPYALYEKGGWLNSDIAMYFRAYATFMFNELGDRVKHWITLNEPWCSSFLGYFTGEH
APGHKNLQEAIVAAHNLLRSHGHAVQSFREEVKDGTIGLTNVVMKVEPGDSRPESFLAAS
LVDKFVNAWFHDPVVFGKYPEEAVKVYQERGLQVMENDMDIISTPIDFFGVNYYTRTLVV
FDTTNPLGFSYVQGDLPKTEMGWEIYPQGLFDMLVTLKERYRLPLYITENGMAGPDKIEN
GKVKDTYRIEYLEKHFEKALEAINAGVNLKGYFIWSLMDNFEWAYGYSKRFGIIYVDYNT
QKRILKDSAYWLKDFLIS
>pgaptmp_000174 glycoside hydrolase family 3 N-terminal domain-containing protein [Fervidobacterium sp.]
MEIYKDSSKPIELRVEDLLSRMTLEEKVSQLGSVWSYQLLDENGNFDEGKAFELLKDGIG
QISRPGGATNFQPEEVAQFDNKVQKFLIENTRLGIPALMHEECLTGYMGLNGSNFPVPIA
MASTWEPELVKEVTKVIRQEMRNMGIHQGLAPVLDVARDPRWGRVEETFGESPYLVASMG
CAYVEGLQGEDLKDGVIATTKHFVGYSASEGGRNWAPTNIPPRELREIFMFPFEAAVKVA
KVGSVMNSYSEIDGVPLAASRELLTDVLRKEWGFDGLVVSDYFSVKLIHEHHKLARDKAE
AAKYALEAGIDVELPNTDCYAHVLDLVKSGVIPEKLLDQTVRRILKMKFKLGLFDKPYVE
PSKAKVVKNTELALEVARKSIVLLKNDGILPLKKDMKVALIGPNAADVRNMLGDYMYLAH
IKIMLENVNLAFDAPKFNLSSVKKSVEESMNKIKSIEMLLKEESVQFTYAKGCDVLGDSK
EGFNEALKAVENSDVAIVVVGDRSGLTMDCTTGESRDSANLKLPGVQEELIIEVSKVGKP
VVLALLNGRPYSLTRVVDKVSAIVEAWLPGEIGAKAIVDVLYGKVNPSGKLPMTFPRSAG
QIPLFHYFKPSGGRSSWHGDYVDESVKPLFPFGHGLSYTNFDYSGLEISPSKVPMAGSVE
ISLYVENTGEVEGEEVVQLYIGRECASVTRPVKELKGFAKVNLKPGEKRKVLFNLHTDVL
AFYGRDMKLCVEPGVYNVMIGSSSDDIRLKGSFEVDGMRREVFEDRVFFTKVYTF
>pgaptmp_000219 beta-galactosidase [Fervidobacterium sp.]
MINRQQRILGEELIVSAEIHYFRLAQEEWEKRIELAKDAGCNTIASYIPWLVHEQKRGSF
DFSGNYDVAKFIDLVANYGMYFIARPGPFVMAELKNEGIPYWIYEEKPHLIPVSWNSKKV
ESAILVYNHPDFISEVERWYAELSKIIKPRLIQNCGNIIAIQLDNEIGMLHWVNNSPDLS
DFTLDRFIDWLTEKYHDKLRYGFELEKDDHVYSLLRSPSQEYSEKFVEDYSIFIRQEYAI
YVEKLKSIFENLGIDTNFIVNIHGTSGGRGHTFPIGISQLKETFPLSNVFPSTDIYLGEY
SLHNFHDLWNINEMMNATSDKVYGSMEFECGSGDYGDNFGQRIDPNSTIQKAALCYIQGN
RFLNYYLFSGGTNWKLDTEPFDGNGRIAFTGELHGFAAPVSPDGTPDYPYEYIKLANEPL
KNIEKQTAGNFKLVYDDIYVAYLDEYYRTEYTFHNKKRPNIEIRRGYNFWDSFLKSLLIM
GYRYRFIDLEKKEPIGDALLIIPAARYMSFSIQKKIVDFVNKGGKVLLYGDLPLYSSDGS
PCTYLINNLEISPGEEYNASHKFFLSVYSPKGIFKEFRTYWARELKFEPTDNETEKLACI
SQIEKPCAVRKGNITVISTEFNGNLKFFEYILHSLGFYSKIKLTGTRKDVIGTFPFLLEN
ENNKFLVVLNNDNYEKNVEILFEGKNIGNYRIKPKEIVFREIALR
>pgaptmp_000221 beta-galactosidase [Fervidobacterium sp.]
MRKLGEVRTRRLEVKGAKFVLDGKERVFFSAELHYFRVNPSEWEDRVIKIKDAGFDSVSS
YVPWFWHEYEERRFDFSGVTDPRRNLIGFLRLLEKYDLGLIFKPGPYIMSELKNEGLPFW
IYNAVPQAIARTMDGKQHPTKVFSYLHPDYLRFVERWYKNVAEIIRAFNNVWLVQVDNEV
GMLQWITTHGDYNENTIRKFRDYLEEKGLVECVYEIDNWSYGKAFSQRLMIEYHVFIRQY
YKEYLETLKRYLEESGIDLPVIVNIHGFDMVEYAKRGKRYPIGVSQLYSCGVSENVLLSG
DYYIGNVVHENFSDLAIANAIMYAVQDRNQPLFSAEFQSGFQLDKPKLLPSTLELTSLQC
IGNGMNGVNYYMFVGGTNPEGSALMGSYHDWQAPISLNGELRRGYFVLKNLIAKVRQFEP
DIAKSNPVFDTYFGFIPEYYSTEHFKEHGFDISDLEFKRDVSIFDGVIRGLKLLNYNFGG
INLSNTASVLDPSSVKSLWVFSYKRMPLRIQKSLVDYIIHGGRLVIFPEIPVEDEFGNEC
RVLMDVLEIEEIAKSGWNMVQSFGIEINAFHVDTYKLSGEYTAFAHNEDSKVCGFAKEIG
KGKAVILGFGLELEREYKLGVVRRVCEMLNIERSFEVECQDFVDVYVRRSDSKCFIFVNN
YDEYDKDAIVSINGQNVKVRSKARSGEIISLDLD
>pgaptmp_000222 glycosyl transferase family 36 [Fervidobacterium sp.]
MGKLFESKYGYFTEDGKEYVITNPRTPRPWVNVISNGDYSIIASHTGSGYSWRGNAGQNR
ITRLYQDLVKDNWGKYFYIRDLESGKYWSAAWKPVMSDYQLYEVTHGIGYTVYRHKVEDI
YSEMKVFVTVKDPVEIIHLRLRNDSSKTRRLDVTSYFEWVLGNFPDEHREFHKLFIVPEF
KGNTIYVRKYLGQFPDEKGRWNNTNWDHVAFHSVSLPVKSFTCDKESFVGMYKDEKFPIA
MTIEKLDNKCDRFGDACASLQVELTLEPTEEIEIVFTVGAAKIGEEDAEELSKRYTNVER
AREEFENVRKFWLDLLEKELVETPDEGLNIMTNYWVKYQAISGRIWAKSGYYQVSAGYGF
RDQLQDSQIFFSLNPELAKKQILLHAEHQFQEGDVLHWWFTIRGGGPRTHCSDDLLWLPF
ITQEYIKETMDYSILDEVVPYVDGGKGTLYEHCKRAIEKAFKRFSPRGLPLIGENDWNDG
MNAVGTDWKGESVWLAHFMYLLLKEFIPLIELKGDLRFAAKCKDTLEVLKESVNRYAWDG
EWFIRATKDDGEEIGSKKNEEGFIFLNAQTWAVISDITDEERKIRAMESVKKYLLKDYGA
LLLYPAYTKPRSDIGYITRYAPGLRENGGVYTHAATWAVWAFALMRDVEAMYKAYRGICP
PYRSEDIDKYWAEPYVTCGNSDGPISPHYGRGGWTWYTGSAQWLHRVAPHWILGIRPNYG
YLDIDPVIPSNWSGFTYKRYFGNTLYTVLVKNPNNVSYGVKKLLLDGEEVEKVPILKDGR
EHTVEVILG
>pgaptmp_000231 glucoamylase family protein [Fervidobacterium sp.]
MSASKIKSTLVFFLVILSLSTFARNVLPDVLLQEYKGSFMYFLEQTNWNEKSPSYGLVRD
RYPGNPTIASIASTGFGLTALVIGVEEGWITKEDGYKKALGTLETLLKLEHFNGFFYHFL
DINTGKRAWNSEVSTIDTAILMCGVLTAGRYFGGQVWDKARQLYERINWNKMVHPVKNYF
YMAYYPEKGFEGHWDFYAEQLMLYILGAGTPNEKYRIDPAVYYSFKRNYGSYKGEKFIHS
WFGSLFTYQYSHAWIDFRNWYDKLGVNWYENSVKASLANYNYCIDNSEKFKSFTIGWGVT
ACDTNRGYNGLLGTPPSGNNNTVHQIDGTLAPAGALGSIVFTPKETLWAVENYYKLPNLV
GKYGLKDAFNLDLNWYATDYIGIDKGITLVMIANYKDEIVWKVFMDIQYVKEGLKNLGFV
YKKN
>pgaptmp_000232 glucoamylase family protein [Fervidobacterium sp.]
MKQNEILELEQRLSFNFFWNEVSQTDEGYGLILDNTLEKSVSSIASVGFGLSAIPIAVER
GWISKNDGYQRALKTLETFRDRVEQKNGFFIHFVNMKDGKRAWKSEISVIDTALFLMGAL
TVGEYFGGSVYSTFEDIYARVDFPWYIDIKKNQYYMGYTYERGFFGNWDGYAEQLIMYIL
GVASPTHSIDPSVYYSFERKIGRYKDYELIYTYTGSLFTYQFSHAWIDFKEIADKDGVNW
FENSVKATLANWEFCKDMHDHYKTLHEKSWGLTACDSPQGYRGDFGAPPSANNNTQHKTD
GTVPPCGAIGSIIFTPEIVEDTAKYYFDNVPELWGEYGFKDAYNLDKSWVSKMYIGIDKG
IEILMIENYKTGMIWDIVMKNKYVQKGLDLIGFKKAER
>pgaptmp_000291 glycoside hydrolase family 16 protein [Fervidobacterium sp.]
MKVKYFSNILKIASIIVLYLFSSCNISEALGVNVMNISDPKWKLVWSDEFDGKELDKNKW
RFDIGNNNGWGNNELQYYTEGKNVKIENGMLIIEARREDVKDGNRTYNYTSSRIKTEGLF
SVQYGKVEARIKFPYGKGLWPAFWMLGTNIRYVGWPMCGEIDIVEFLGHDKWTVYGTIHG
PGYNGGKAISKSFKADATKDKSFVDEFYVYGIMWNEDEVVWYVNDKIYHRVSRESLEKQE
KLWVFDQPFFIILNLAVGGNWPGYPTFETPFPARMYVDYVRVYKLENE
>pgaptmp_000346 cyclomaltodextrinase [Fervidobacterium sp.]
MRIENSKNSYPIPTWVHESVIYQIFPDRFAIGKGKSVKDKEKLYASRCGKIVDWNVPPVR
KEKASHVMEFYGGDLWGIAEKLDYLKDLGVNAIYTNPIFLSPTNHKYDAIDYLKIDPQFG
GEKAFKYYVKKAKEENFRLILDGVFNHLSIENPWFKKALKGDRKHISKFAIHENGHRAWN
AFKSLPEWHLEEVEVMEYILSVVKHYLHQGVDGWRLDVGYDLGYVNNALITQTAKSISME
KYVVTETWNYPSDWGMVDGIMNYHFRNSVIAYLKNEFDNLADALQQAYNDTTNIHGCWNM
LDSHDTERIATVIPDKQLRKLGIVLQFTYPGVPVVYYGTEIGMEGGNDPECRATMRWNED
EWDKELREFYKKLINIRKTETALKVGTFEVLKKEPLVFYRRTAHVFDSVIVAVNKSETKQ
VTISIPDGRILAGTCFTDLFTGEEFWVTGGIMRFEVPSKGFRILKMTNRTRNGYNQYKRI
Y
>pgaptmp_000364 Gfo/Idh/MocA family oxidoreductase [Fervidobacterium sp.]
MKKIKLGIVGCGIAARELHLPALVDLKDKFEISAVTSRRKESAEEFAQMIKTQLGYTPEI
FNSYEAMLDSKSVDAVDLTLPIELNVPFIKKSIEKGFHVICEKPISTDVETGKEIIELST
KTDRVIYIAENYRHDFRFNKIRNIVDENVIGKPVFVIWHLWIGMDKSNKYAKTAWRQNPK
HIGGFLSDGGVHHIAALRVIFGDIAWVSGTVKRVSDYLGDDDSLSAVFEFKNGVIGNYTI
SYALSGRQYFEIVGTNGRIYMDESKIRIVGEHGAEIQIPEENTFKNEFLDFYEVLTQGKP
NVLGHPVEALKDLAFFEAAIRSRGMRIEVDSLMK
>pgaptmp_000495 beta-galactosidase [Fervidobacterium sp.]
MDIYGAAYYPEHWDEKFWNVHIKVMKEYGIEWVRIGEFMWSVIEPEDGKFDFSVLDKAIN
ILKANDIKVILGTPTATPPAWLTKKYPEMLPVDWHGQVRGFGSRRHYSVNSKPYKDYALR
ITEKYASRYGDEIDAWQVDNEFGCHGTTYSFANADLEKFRVWLKEKYGNIENLNKAWGTV
FWSQNYNDWNEIVFPINTPTFENPHQMLDIYRFMSDSNIEFLKEQVDIIRKHSKKPITHN
FMIDFMDLNYRKMAEYIDFVSWDNYIATKDYDPLRQSANHSLMRSIKHKPFLVIEQQPGR
VNWRVTNENFDPEYLGMWTKQAYLDGAFGVMPFRFDQIRFGAEQYHGGLLDYAGRPSKRL
EAFSKVKNETSGMIEQLKEIAIYFDYENEWIHRISHVNRNFKYWDAVVEIYKAVKNLGYN
AEFVFSDDEIDEYKVMIVPYAKYIPEEFSSKLKRFKGPVFVTAMSALKDQNNWIRERIPH
NLIDELGLEVVDFGAIDKENGAIMSQNVDVYYWKEEIDIIDSKVIGIFSDCSPMVTQKNN
WYYIGTVLDENGWKIVLSDVLKSRVVGRDFEIAKTIDGYVILNLKKDINVVYLNGEKVEL
KPFECKKL
>pgaptmp_000497 alpha-galactosidase [Fervidobacterium sp.]
MYIDNLSEIKKIAGYRKFESGECIIEIEKIDFGYLIKGQVKGVIDKLEIFSMPTPDKLLV
NNWQSWGPSRVIRKGFKLSFPSELIQKFGFSASIMPEEYFNTLLSDYFIAFEDFVIGSLS
SKIGHPYFRIEDDKITVMLRYFERNFNDWTDIEPFVVLRLKADIGLPHYADLIAHQNDVK
FAANHPLGWSSWYQYFLDFDYEKMMSDLKRSKELGLNYEVFQIDDAWEKDIGDWEPNEKF
PSLEKIADDIASFGYIPGIWLAPFSISETSQIFKVHPDWLVKDDNGSPVVAYENWNKKIY
ALDTTHPEAAKWLSELFKNLKKNGFDYFKIDFLFAAAIQGKRYENATPIEAYRKGLEIIR
NSVGDSFVLGCGAPLLPSVGFVDGMRISADTAPFWDPTGPDIGYPNAYYALRNVITRSFM
NNVLWWNDPDCLMLRKEDTQLNDKHRELYILVSLMLDNMIIQSDNLSYKIDFDLWNKVLD
YRKYGRRKFKVEGLINEKYKITSAGVNGVDELLIGDLSLPTFEMNFDKKRVELAKTVEKR
PDGRTFNYYTEPRSED
>pgaptmp_000590 family 20 glycosylhydrolase [Fervidobacterium sp.]
MELILIPYPKVVKQCSGYVGLGTRIATTFYQVAPNSVDKLTKFLGQELRRLGFELSMDRT
EALILNLSVNPDVVVDQQGYKMFVEEEISIYANDDVGLFYGVQTLLQLFRNVAETKQLPK
LYIHDYPDILNRGVMLDISRDRIPKMDTLKVLVDKLSHLKINQLQLYMEHTFAYKNHRVV
WEEYSPLTAEEVRELDEYCKERHIELVPNQNTFGHMAKWLIHDEYKYLAEAPDGFETPWD
TKFLQPFSLSPAVPESIKLVDEILQELLPNFSSNKVNIGCDETFDLCQGKSKELCEKIGK
GRVYLDFLLKVYNIAKKHKQTVMFWGDIIENHPELIEELPKDMIAMVWGYEADHPFDEKC
KLYEQSNISFYVCPGTSTWNSFIGRSKNCIENIKNAISAAKKYHANGVLVTDWGDHGHSQ
HLPFSWIGFAYMAALSWNYTLDDSIEKVLRAIDIHVFETKEEISNVIFELGEICDRLPYT
PNGTPFFYTFLYPENVMNYAQKFRQKTIEDVKSSLNKSLLKLEKLKENNNLKEVVEQIAN
NVKLAIMGIRTIELLIKYGTIENVEDKEWERFEKDLEDILEEYSRIWLRLNRTGGLKQSL
EKLRRIERVRRGERPYLVF
>pgaptmp_000619 Gfo/Idh/MocA family oxidoreductase [Fervidobacterium sp.]
MKKLRIGVIGAGKISEVLHVPNTVSSKYAELVGIADSNEQRLSLFKSLLKDERVHFYTEY
HELLERDDVDAVIVALPNYLHARVTIEALEKGKNVLVEKPMATSFKEAMEMLRTAKEVKR
VLMPNHSQRFFPHHLKAKEIIQSGLLGNIRLVKTMFSHSGPENWSPNANWFFQKNSAMFG
ALGDLGIHKIDLIRYLTGLEVTECIGITTTLEKRGTVEDIGSAILKLSNGAIATLDANWI
TKGLEENYFVIYGENGTLKIGQTDPSKIDVYLARPVEMHGETSVRPLFTNQDPFWKMPII
DHFSKVCLGLEEPIVRAEDGVIGIKIIEKIFESSNKGGVVRIEQ
>pgaptmp_000736 endo alpha-1,4 polygalactosaminidase [Fervidobacterium sp.]
MDSSFAFKLSILITLVISVLLITINLYAVEIKQGWILFTNGPDINSIINYPAKIVVIDYS
ADGTDKKAFSSAEINLLKSTGKKVFSYINFAIAEDWRFYWNKLPKSIILGNLEGWTGEYY
VKYWYAEWYSIIKEYMTKISNANFDGVVLDWINVYTHENLQKLSGKTQENLKLAIVENIR
KIVSEFPKMEYVLINGEDILIEFPDLKKSIKYVLVESLFFTNTKLKLSTKYYTERLGKLL
KLRNDGIEILSVEYIDNGNPLDKTNSERIKTYVELATKYGFIYYIARTDMKLDILNVPRV
MN
>pgaptmp_000758 glycogen debranching protein GlgX [Fervidobacterium sp.]
MADYPLQYKNPGPDVVLKTKRGYPRLGATPDETGVNFAIFSRNATRVILELYQNYYDSIP
SHSFELDPIKNKTGDIWHIYVYGIGHGQYYGWRVDGTYDPLNGKRFNVNKLLIDPYAKAV
TTFFDWNDDAVYGYERNSPMGDLSFSTIDSSKSMIRSIVIDDSKYDWEDDRQLHIPWNET
IIYEMHVRLFTISPTSNVKFPGTFLGIIEKLDHLKELGVTTIELMPIFEFNLNSNPNVNP
VTGEQLKDVWGYNPLNFFAVTGNYSVGLKLGEQVFLFKDFVKMLHKNGFEVILDVVYNHT
GEGGEKGPTLCFRGIDNEIYYMLDPKNKRYYLNYSGCGNTLNCNHPVVKEMIIDSLRYWA
TEMHVDGFRFDLASVLGRTPDGRWIGDLSLLKDIAEDPIVGKLKLIAEGWDAAGGYHLGL
FPEGWAEWNGKYRDCVRKFVRGDNGVIEELMLRISGSPDLYANRKPHASINFITCHDGFT
MRDLLSYNKKHNEANGEGNRDGTDENFSYNYGVEGDTDNEKIVKIRKQQVKNFFAILMLS
HGTPMILMGDEFFRTQNGNNNAYCIDDETTWVDWTLKEKHKDLFEFVKKMIRFRKSHPAL
KRECFYEKYDKFGNLITDITWHGINPFEPDMCYHSHSIAFMISGSDPVKGLRIDNNIYVI
LNQWKEPLNFVLPPLQGEDWYLIVDTSRDYPDDFLETPYLVKGYYTAQPHSTVIFISD
>pgaptmp_000829 glycoside hydrolase family 16 protein [Fervidobacterium sp.]
MIKDSRWKLVWSDEFSGPKIDTSKWRFEIGNNNGWGNGEWQYYTEGKNAWIENGMLVIEA
RNETVKEGSKTFNYTSTRMKTEGNFSVQYGKIEARIKFPYGKGLWPAFWMLGTNIRYVGW
PMCGEIDIVEFLGHDKWTAYGTLHGPGYHGNSAIGGKIRLEPPKPDFTSDFHVFGVMWDE
EKIVWYVDDTVYHIVTKSAVESRGKVWVFDNEFFIILNMAVGGYWPGYPTNETKFPAKMY
VDYVRVYELQSNE
>pgaptmp_000830 cellobiose phosphorylase [Fervidobacterium sp.]
MAKYYFNTDDRFVIEDYNNSKPFAGFLPGIAGRHGIPLWVFYVNRAQCIASFGLAHKDNP
ILEFHPAFRSYQTVYTNGFRTFIKVHEKNILHEAFVKKNEKIIQKMYIARESLEIEEINE
EIGLKTNVLYFTLPQEKLAALVRKVVIENISSETLSLEVLDGLSMLLPFGINDYGLKHVG
NTLKAWMEVLEIENGIHIFKLRSTAEDVATVSEIREGNFYVSFKIQESEKEQLKPLVDPD
VVFGFDTSYVLPQVFAELNLEQIKRIKQVMSNRVPCAFSPVITVLEPGKKVEIYTVVGHA
PNTNLLVEYSEKFSDSKYLEEKYRENRLITEDIVSRVWTKTGSKLFDEYAKQNYLDNVLR
GGYPVIVRNGENPLVYHIYSRKHGDLERDYNYFVLLPEYYSSGNANYRDVNQNRRDDVFF
NPGVERYNIRFFMNLIQTDGYNPLVINGVKYRVDVTKLDKLLLNDFFEDGTNVDVVLEFL
KSNSFTPGKLLKFIEDKNIKLRKDFEELLRYLGNYIEEEIDAVHGEGYWTDHWTYNLDLI
ESYLSVYPDHKEELLFNDESYTYYDDTYCVLPRSKRYVIADGKVRQYKSTYEDQEKKRLI
ESRAEYKNVMRKNKGTGDIYKTSLIAKLINLAVAKFATLDPSGIGIEMEAGKPGWYDALN
GLPGLFGSSVADSFELLRLLDFIIRTLKEYPHKTLRLPVEVLQLLRDLVTLVREYGNSTS
ENRDFDFWNKISILREKYREETKFGFIGDEREISALTTAGELEALANKLRNALDKAVEEN
DHLMPTYFYYDVENYVVEKVGSEDIVKVLKFSRKNMPLFLEGIVRGMKVYKEPEILKSIY
SKVKSSGLYDRKLKMYKVNASLENQSIEIGRAKAFTPGWLENESIWVHMEYKYMLELLRS
GLYDEFFEDFKNVIIAFLDPAIYGRSPLENSSFIASSANPDEKVHGTGFVARLSGATAEF
LSIWRIMMAGKNPFKVDNGKLVLVFEPVLPGWLFDENNKISFKFLGNCTVTYVNPDKLDT
YKVDYSKQRATLFLNDGERISLSSGLIEEKYAEMVRNGKVDRIEILIAQ
>pgaptmp_000831 beta-glucosidase [Fervidobacterium sp.]
MDIEALVSKMTTEEKIRLVVGVGVLGAFGNPEPKVSGAAGETAEIERLGIPKTVLADGPA
GLRIDPERKNDERKYHATAFPVETMLASTWNRDILRKVGRAMGEEVREYGVDILLAPAIN
IHRNPLGGRNFEYYSEDPYLTGEMAASFVEGVQSEGVGACIKHFVVNEQETNRMTIDTVV
SERALREIYLKPFEIAIKKAKPWTVMSSYNKMNGLYTSQNKWLLKKVLRDEWGFEGFVMT
DWFAGDNAAQQIMSENDLLMPGNTYQIFKNRRPEIEEITEAYEKGEITDEMLNERVKAIL
RVLVKTPAFKGYKYSNNPDLEAHAKVSYEAGSEGVVLLKNDNTLPINETTKIALFGTGQI
ETIRGGTGSGETHPQYMISFLDGLLEKGLNVDKELAEFYRNKIAEFRKTDYVITKGQWGE
DIVPRLPQDIISQEEIEKIAERNDLGIYILTRISGEGVDRKLEKGDFYLTDDEFSIIKKL
SETFRSKGKKFAVVLNIGSPIEIESWKSLCDAIVLVWQPGQEAGRILADVLTGKINPSGK
LPTTFPKRYEDVPSRSFPGEPRENPAVVVYDEDIYVGYRYYDTFRIEPSYEFGFGLSYTK
FEYKDLQIQQVGNKIYVSFTVENTGMFAGKEVAQVYVRAPRGKIDKPYQELKGFEKTKEL
QPGESQRISVEIQISNLASFDGNCWKVEPGRYEIRVGASSRDIRLTGYIEIM
>pgaptmp_000844 glycoside hydrolase family 30 beta sandwich domain-containing protein [Fervidobacterium sp.]
MQKIRIWLTTSDQRHLLDEVRIDELGDLAYREEFKIVVNPDKKYQIMDGFGASFTDASAY
LVYHKLSDEKRREVMEKLFDREKGIGISFLRQPMGATDYTTKIYSYDDLPEGVKEDRELK
HFSIDHDRKYIIPLLKEALKMNPQLKIMASPWSAPGWMKTTGSMIGGSLLRRYYDVYAQY
FVKFIKAYESEGIPIYAITVQNEPLYVPKEYPGMKMDWVEQADFIGDYLGPVFEKEGIKT
KILTYDHNWDNTTYAAYVLSDEKASKYVAGSAWHFYGGKHEAMTKIKEMFPDKEIWFTEG
SGGDWVPAFFNAYMDQMMHVIRIPRNWSKTVVWWNIALDEKRGPTILSNSTCRGLIEINQ
KTGEVKYNLDYYTLGHISKFVLPGAYRIDSYTYLDKLETVAFENPDGTRVLIISNRTQTN
KKVSVIEQEEEIFEIVLPSYGSATVVWR
>pgaptmp_000991 glycoside hydrolase family 38 C-terminal domain-containing protein [Fervidobacterium sp.]
MRKKDFEIGHLYRLLGELVPYAVVSKRDYEGWKHNESKISLPYKWDERILPAVFVNSFKF
TSLEKGYSCYLRAWFGGESLVLVDGQPYGEVNVFHKEVDLTKFCDGKEHILRIETMPRGL
FGTKEESVFKNSQLVIYDEEVKQVLNFIKNVIDVTKETDDESLANFLISETNAFLSSVSK
PKNTEAFKSSVVENPTILGQVTSTWSHPDFPNDKVIYDLSFKKMLLEKFEEYEKSIKSKG
LPLFPKVGNVFVCGHAHIDYAWLWPVEETKRKIVRTFANAVQLAEKYDEFIYSQSSAQMY
EDLKSSYPELFEKIRNLVKQGKWEPVGGMWVESDCNVPSVESLIRQFYYGQKFFEKEFGI
RSKVAWLPDVFGFSWVLPQILKQSGIEYFVTTKLSWNETNDFPYDLCVWRGIDGSKVVYY
SFKNYEEGYNGRISARSLINTFENFRHKDITKDILLSFGYGDGGGGPTEEMCDNYQPLNE
IPGIPNVRYSRVEDYMEHLVQDFDLSKLPVWDGELYLELHRGTLTSQARTKRLHKIAETQ
LRNTEVLNALYLENYQEEIDELWKVLLRNEFHDILPGSSIKEVYEDTERELTHVIESCEK
IQQSIVEKNLISTEGYTAFNFSSWQQCMRNDSSVKVEPLSFVHLDRLDDARIIKKEKAIK
IMVEGKDYIMENDKLKVRVYPDGSVNIYNKELKKWAFNKSGNLLRIYGDVPPYWENWDID
ASSKLSEWKPEVESVEILHTETSGKIKVKYVFDSTTIEQVYVLEPESDELLVETSADWHH
RRAVLKALFPTNVLSRYALYDIDGGYIQRSTTDNTSFEQARFEVLGHRWVDISQYDHGVC
ILNDGKYGHCVKGNTIEMTLLKAGIYPDFCVDEGHHEFKYSIHLHGKQDVIDFYKKADKL
NNPVKVYKGNLKEPKLQIRIEPENFKVLSVRKVNKKVYLRVLECTGSSGDVSIDFLTNGL
NFKKVSLVNALEDLIGDLNVVDNTVNIPAEPFKFYTISVEL
>pgaptmp_000995 discoidin domain-containing protein [Fervidobacterium sp.]
MRFKARIYVLLISVLIMSVLFAQEEFRIPESSYWYPNDLLDWSLEADPDAKYNVSQVPLQ
KRISGEKISSSASEKVKIVALSIMNSSTSGMPSQGRNDSMKVYPFTYWQYVDYLVAWAGS
AGEGIIVPPGPDTIDAGHKNGVPVLGTIFFPPNVYGGRRNWVDQVLQEDEDGTFPVADKL
IEVARYYGFDGWFINQETEGCNEEHANTMVRFIKYFKTKAPELIIFWYDAMTDTGEVAWQ
GELNETNVDFIVSNGERISDFMFVDFRWISSKRPNSIVNTLANSQKYNLSQYDFFAGVLL
QGDGYNTPYFNLPKIQNTDGTLKLSLGLYGPCWSYYSSRTFDEFWKKENVLWIGNHESLV
YGEKSVKPDWSGFAKFVVEKSPVTKLPFVTNFNVGHGKYFFVNGEKVKSTEWHNRSLQDV
MPTYRWKVEGKPLNVQIDYDNAYYGGSSLKFSGEMERNDTALYHLYVANLPVTNKTYFSV
AFLSEVGKVDGRIVLKFVDGETLSIPVPSMPQWRRYEYSLQNYAGKTISGIYLSVKSSAK
QTVSFNLGEIGVYEKAASPKANKVQIEDLTFSEGIYAQLKLTIQTSEKAKAYEIYRRLPT
GNELVWVSVNPYTYIYSLRRFGHENETVLQVVPVSENNTRGKAVSVSFKWPEYPKPKADF
VVSNTIIKPGESVVFESKSSETTEKLTWEFEGGEPAVSHENVVRVTYNKEGIYTVKLIAG
NISGEDVKEVQGMIVVTKNAEKIQNLALGKDTYASSFVPAEKPALAVDGTVENNSKWCAV
GDLPHWLVIDLGKEYIVNRVIIKHAESGKESADWNTKDYRIQISTDGENWKDVVVVRNNL
KGITEHSFPPVKGRYVRLFVEAPTQTGDKAARIYEVEVYGLEEQ
>pgaptmp_001005 beta-N-acetylhexosaminidase [Fervidobacterium sp.]
MRRINEESIGKLFMIGIYGTELTKETRDVLAHIRPGSVILFSRNIVGPEQVRKLIDDISN
FLGYKPIIAVDQEGGNVVRLKDGFNTLPSPMACAASRDVELFKKAVYLTSLEMRAVGVDW
NLAPVVDINVNPLNPVIGIRSFGDEPEIVTKFSNAFVEASEEAGVATCLKHFPGLGSVSI
DPHFDLPVINKTIDELLNFDLVPFKNVKCNAWMPSHVYFPRIQKDGLPASLSSEIVDIAR
IRLGFDGVIIVDDLLMGGTGKFTIEEKTLKAFNAGNDILTICHEPEKQIRAFDNFCEYVN
QNTDLKRRIIESLDRIENSFSKVKSHALFEHIDNGRFVREAKGTIDELVRKSITIVNLRD
YSLPLEEVDMVLTMLGVPGSPVVDQSLPVPQITQELSRLFNAYFEIISDTKLPEIEKVKG
KKILLFTFDMYRSKSLVNFIKELDSYSKLLLIALKNPYDAFYSRNSIVLYGSSATHQRIL
LDVLLGKVHAEGKLPVKPLEVV
>pgaptmp_001006 DUF1343 domain-containing protein [Fervidobacterium sp.]
MVRNGIDVLDYQSLKNYRIGLVSNYSSVNSKGELLTDILLSKGLTLRKLFIPEHGLYLAA
DGMEISDFFHPKLGIPVISVYGTRDEVSCEMLEDVDLIMYDIQDVGLRYYTFIYALANMM
KAAAKCGVKFLILDRFNLLGRKVFGPRMPEGINSIIGGYELPVQYGLTTGELALYYKKYL
KLDIDLEIVRCENWNGEAFPETGIFWNVPSPNLPTFSSLLCYAGICFFEATNLSVGRGTT
KPFEFLGAPWVDENDMYEYLKHRFPNLFCRKRQFIPQYREYAQNVCNGVEFFPKQDDNFF
EIAVALFEYFEKYEEFKVDYQRLEVFTGVREFMKNKEKFLSFDLCSYLEYVEDLLLYN
