# Supplementary material for: Comparative genomics of Fervidobacterium: a new phylogenomic landscape of these wide-spread thermophilic anaerobes
Source: BMC Genomics. 2024 Dec 26;25:1248. doi: 10.1186/s12864-024-11128-x (PMC11673897; doi:10.1186/s12864-024-11128-x)
Supplement: Supplementary file 2 — Supplementary Material 2. [file 12864_2024_11128_MOESM2_ESM.zip › GH_HMM_21710.faa]

>pgaptmp_001053 glycoside hydrolase family 38 C-terminal domain-containing protein [Fervidobacterium sp.]
MYRNKQIDCARFSKILDEVMPYCVTRIEKLTWIHKGKMIRLPYRWEAGNEPAIFESVFQQ
SLLESFHTCYLRAWFGGESLIKLDGLTLGEINEYHREINLTQFCDGRKHNLTVETMPRGL
FGTKSEPLFSEGHLICYDVDMLKAVRFFKNAIDVVQETNDEGLSTLILGLLDEHIQLIEI
PRGTKSYLEGLSENKSAKNLVLSVWEPPEISSQVALWRKEVRETLLIAYEKFRSELSKVS
VRFPKLGKVYLAGHAHIDYAWLWPVEETKRKIVRIFANAVQLAKKYPEFIYIQSSAQMYA
DLKEISPELYNEIKELVKTGKWEPVGGMWVESDCNVPSLESLIRQFYYGQSFFKKEFGKI
SKVAWLPDVFGFSWVLPQVLKQSGIEYFVTTKLTWNESNEFPYDICKWRGIDGTEVVYYS
YKNLEEGYNGRISAKSIINTWQNFRQKELTDKVFLTFGYGDGGGGPTEEMCENYYALKYV
PGIPDTVYSTPENFFEKLKEDFSFDKLPVWDGELYLELHRGTLTSQSRTKRLHKIAEDYL
RVTEILNALYDGELQPEIDELWKILLRNEFHDILPGSSIHEVYETTNAELSYIIQHCKEL
QQKLFLENIVSESGYITLFNTSSFSRSVEFELEKELELSFNGKPLKRVPTYDGKYFYKLG
DDTTTIEPLKLLSLSIKNPVDSVQNSAVREDFTLKKDGDGYQIENIHMKVSIFNDGSLQI
YNKRLGKYAFKGKGNLLALYKDIPAYWDNWDIDYHSHLSEKILKADNVSVVEDNELRKVL
KAQYTIEGSMVEQYFIIGSDSEEVVVRTRIDWHMRRTVLKIKFPTNILSRTAKFDIDGGF
IERATHRNTNFEKARFEVLAHRWVDISQYDLGVTIINDGKYGHSVEDSTISLTALKAGIY
PDFYDDEGLQEFSYAIYVHGPCDVKDIVKRADNFNKKIIVFEGLLSQPKNLIDVKSDNFK
ILSYRKVNGKKVLRLCEQVGSTGNLEIIPEFSFSRVYLTNILEEDVREVHVNAGAIMVEY
RPFKIYTMVIE
>pgaptmp_001221 beta-galactosidase [Fervidobacterium sp.]
MDIYGADYYPEHWDRSFWKKHVDLMKVYGIEWVRIGEFMWSVVEPRNGEFDFSLLDEAIE
LLSENGIKIILGTPTATPPAWLVSKYPEILPVDWNGRVRGFGSRRHYSPNSKAYLEYALR
IVEQYASRYGDAIDVWQIDNEFGCHGTTYSFTNEDLVAFREWLKEKYGTIENLNKHWGTV
FWSQTYNSWDEIVFPINTPTFENPHQMLDIYRFMSDSFIRFLKSQVEIIRKYSSKPITHN
FMVDFMDLDYRRMARYVDFVSWDNYIATEEYDPLRQSANHSLMRSLKHQPFLVIEQQPAR
VNWRQVNENYEPEYLAMWTKQAYLNGAMGVMPFRFDQIRFGAEQYHAGLLDYYGRPTKRL
EAYSKVKNQTPGVITPKPEVAIYFDYENEWIHRINHLNRNFKYWDAIVDIYKAVKNLGYN
AEFVFNEDEVEGYNVLIVPYASYISEEFIEKIKKFEGPVYLTAMSSIKDKYNWLTERMPW
HLVDEFGIEVVDFGGIKEEKGYLFSQCVTTLFWKDELEVLDAKVIGSFENGAPLVTVKNN
RYYVASVLDENGWKLLLSENLRPRVLGKGYELVNVERDSRELTGVLNTLPTENKLYIDGS
LHVLKPFEFRFVER
>pgaptmp_001223 alpha-galactosidase [Fervidobacterium sp.]
MYIPSLSEIRKIIGYRKFDRYELILEVRKIPAGYKISGEIKGIVDDVELFSFPRPDKVLA
NNWQSWGPARVITKDFKLNFPKDLIEKFGFSASIMPEVYFDNLISDYFLAADTFVVGALK
SEIGHVYFKLSDDTISVHLRYFGKMFDEWTPIEPIAVINLNPDDGLTYYAELIAKENNIT
FSSHNPVSWSSWYQYYLDFNYEKMISDLEKSKELDLGYEVFQIDDAWEIDIGDWVPNEKF
PSLKEVADKIASYGYKPGIWLAPFSISETSNVFKNHPDWLVKNESGVPVVAYENWSKKIY
ALDTTHPEAVEWLKNLFVGLKANGFDYFKIDFLFAGAIQGKRYKHNVSPIEAYRMGLKVI
REAVGDSFVLGCGAPLLPSVGLVDGMRISADTASFWDPNGPDIGYPNAYYALRNVITRNF
MNNILWWNGPDCLMLRKEDTQLNDAHRELYTIASLLLDNMIIQSDNLSYEIDKNLWNLVK
KYKTYGRRRFKVSGLMNGRYKITSCGTNGCDELVIDDLATLQYKVNYDTPRIELSKVVEK
RTDGRIFNYYREKQ
>pgaptmp_001252 beta-galactosidase [Fervidobacterium sp.]
MSKIEIKNGRFVIDGKNKFLFSAEIHYFRLDPEVWEERLIKIKEAGFDAVSFYVPWFWHE
PTEGFFDFSGFSDSRRDLISFLNVTSKLGLKVIFKPGPYVMSELKNEGLPSWLYSKIPHA
IAKTLEGKPHPTRVFSYLHPDFLSYVQIWYSQVAKIIKAFDNIIIVQIDNEVGMLQWITT
HGDYNEDTMEKFRAYLKRTQQEHLLQELSNWSYGKSFSKLLTVAYHKFIREYYAEYLLTL
KSFLSEKGINTPVIVNIHGFDMMEYAKRGKRYPIGVSQLYRVASEKDVLMSGDYYIGNVV
HENFSDLAIANAIMFAVQNSDQPLFSAEFQSGFQMDRPKLLPSTIDLTSRQCIANGMNGI
NYYLFVGGDNPPDSALMGTYHDWQAPISRDGKLRRAYYVIKELISNIKTIEEELVNSKPV
FDTYFGFIPEYYSTEHYREHGLNDIGDLELKRDVSIFDGVIRALKLLNYNIGGVNLSSSF
PNLNVGTLWVFSYKWMPSYIQKKLVEYVKSGGKLVIFPEIPVEDEYGKKCTILKDALQIK
SVFKRGWGVVNAFGIEVNAFHVETYDVDSIDCQFAKDLEGNICGFGKSLGKGIAAVLGFG
LELEREYKVKVVENVCSFLEIQKILSIQSEDFVDGYVRESPEEFILFLNNYDDFAKNACV
RLGHKHLGEIQVPARKGIILLVPKSEQTFVNVTTTVTVKGEENLS
>pgaptmp_001253 glycosyl transferase family 36 [Fervidobacterium sp.]
MKLFESKYGYFTADGREYVITNPRTPRPWVNVISNGDYSIIASHTGSGYSWRGNAGQNRI
TRLYQDLIKDNWGKYVYIRDIESGKFWSAGWKPVMTEYQLYEVVHGIGYTVYKHKVSDIY
SEMKVYVSIDSPVEFMLITIRNEDDKVRKIDLTTYFEWVLGNFPDEHREFHKLFFEPSFK
NNTIFVQKYLGQFPDEKGRWNNTNWDHVAFHSVSLPVKSFTCDKESFIGMYRDERNPIAM
SVEKLDNKCDRFGDACASLQVEVALQPGEERKVVFTIGAAKIGEEDPELLAAKYTDVKTA
EEEFEKTKKFWMDLLERELVETPDIGLNIMTNYWTKYQAISGRIWAKSGYYQVSAGYGFR
DQLQDSQIFFSLNPELARKQILLHAAHQFQEGDVLHWWFTIRGGGPRTHCSDDLLWLPFI
TQEYIKETLDYSILDEIVPFLDGGSATLYEHCKRAIEKSFKRFSPRGLPLIGENDWNDGL
NAVGTDWKGESIWLAHFLYLLLKEFIPIIERQGDEAFAEKCRDVLDTLKTSINKFAWDGE
WFIRATKDDGEKLGSKENEEGFIFLNAQTWAVISDITDDERKKKAMESVKKYLLKDYGAL
LLYPAYTKPRSDIGYITRYAPGLRENGGVYTHAATWAVWAFALMRDVEAMYKAYRGICPP
YRSFDIDNYWAEPYVTCGNSDGPLSPHYGRGGWTWYTGSAQWLHRVATHWILGIRPNYGY
IDIDPVIPSDWEGFTYKRFFGDTLYVITVKNPNKVSYGVKEIILDGQKVERVPILSDGKI
HTVDVTLG
>pgaptmp_001262 glucoamylase family protein [Fervidobacterium sp.]
MFRKAFIFSILLFALTLSIGANQLSENLMKEYKGSFLYFWEQANANENSPGYGLIRDRYP
GSPGIASIASTGFGLTAVVIGVEEGWITKEEGLKRVLGTLDTILKLDNFHGFFYHFLDRD
TGKRAWNSEVSTIDTGILLCGVLTAGKYFGGQAWEKAKQIYERVNWNKMVHPTKNFFYMA
YTPERGFEGFWDFYAEQLMLYVLGAGTPVEKYRIESDVYYTFKRNYGSYKGERFIHSWFG
SLFTYQYSHAWIDFRNWYDKLGINWFHNSIAASLANYNFCTDNKHKFKSFTIGWGITACD
TPSGYNGLLGAPPSGNNNTAHQVDGTLAPAGALGSIVFTPKEALWALDNYYTLPALIGKY
GLKDSFNLDFNWFASDYIGIDKGITLLMIANYKNELVWKIFMSIPYVQNGLKNLGFIYKK
>pgaptmp_001263 glucoamylase family protein [Fervidobacterium sp.]
MHVRDILELEERLSFNFFWNEVSETKEGYGLIVDNTGDKNVASIASVGFGLSAVPVGVEN
GWISREEGYQRAVKTLETFLNNVEQTHGFFVHFVSMKDGKRTWQSEVSVIDTALFLMGAL
VVGEYFGGEVNDLFESLYSRVEFPWYLDKQVNQIYMGYNFERGFWGHWDGYAEQLIIYIL
GVASPTYPIDPSVYYSFERKKGKYKDYELIYTYTGSLFTYQYSHAWIDFRNIVDKENVNW
FENSTLATLANWEFCKDMHTVYKTLHEKSWGLTACDSPDGYRGDFGAPPSANNNTTHRTD
GTIPPCGAIGSVVFTPDIVEETVKYYFEHVPQLWGHYGFKDAYNLDRNWVSKIYIGIDKG
IELLMIENYKTGLLWDITMRNKYIKKGLQKLGFHQTNKE
>pgaptmp_001344 endo alpha-1,4 polygalactosaminidase [Fervidobacterium sp.]
MKRFSSFLLILFLLLLISFYIGNNIWADNDLKKNPLRDIKNFVFFYGKGNVDKLEKYDLV
VIQDYTLTKDEVQYLKSKGIKVVVYVTIGESDVDPNTIGIPQNCVLGKNENWNSWFIDAR
CEVWQNLVLNKMKNLINEKGYDGFFLDTLDTAVVYPDTKPGMVNLVKKIRDSFPNAILIQ
NRGFQLLEDTGKYIDAVLWEDFASGYNFVSGKYEKNTISDALVKKQKDLAEKYGYIILAL
DYSDEDDVELINYVKSQWQKYGILGSITDLYISKIYDLSKPVKPREYAMDNIDQLVIMGK
NDKDYIYGDGWKDLENIYGTFARRCEGWSAGVVLTFKEKKDSIFYVTIYDGGVQDLALKI
TTYNGQNWLFIASIPVGDSETFKTYEVKIKKEEMYDNDPNVPFIQQKFGFQGARVVFIGY
PNKPEIHFGKYEITKKKDRIVGNAGLLSSKNVEVLVLDSNNNVLEKFFIDELKPNEVKEM
EYKFPKGTDISELFLKADPDNKIDEIIKENNILKVNVK
>pgaptmp_001346 Gfo/Idh/MocA family oxidoreductase [Fervidobacterium sp.]
MDKVSVIMIGAGNRGYEAYGRIILRRPDIKVVAVAEPNDIRRERFAREHNIPKEFQFKSW
EEVFEREKFADGVIITTMDRMHVAPAKSAIKKGYKVLLEKPIGVNMDEIKDLYREAKKYN
ASITVAHVLRYTPFFQKLRELLIKKAIGDLVGINLVENIGFFHFAHSFVRGNWRNSNTSA
PSILAKSCHDLDILIFLVREKVKYLSSYGELVHFRKEKAPSGATERCLDCKLDCPYDAKK
IYLGDYTGWPVSVISEDLSLEGRLKALREGPYGRCVYFSDNNVVDHQVVSLKFENSIYAT
FTMSAFTEKITRKINVYGTHGEIYGDLDENIIEVKYFGKGEERINLNLPFKDMVGHGGGD
EGIIDEFVKALKGEVKDTLSNIEESIESHLMAFSAEEARLNNKIVDMDQVRKNFYEL
>pgaptmp_001580 glycoside hydrolase family 30 beta sandwich domain-containing protein [Fervidobacterium sp.]
MSRAKKTLVKFTLYIQILFLVCIATLSSSNTLTTAYNTTKEVKKVENLKVRVWLTTVDQK
HLLKQVDIKEPLSTSYQEEYKIVVNTSKKYQQMDGFGASFTDASAYLVYNKLSPEKRREV
MEKLFDREKGIGISFLRQPMGATDYTTKLYSYDDLPTGVDEDPELKYFSIDHDKKYIIPL
LKEAMEINPELKIMASPWSPPGWMKTTGSMIGGSLRRSYYEVYAQYFVKFISAYEAEGIP
IYAITVQNEPLYVPKEYPGMKMDWVEQADFIGEYLGPAFEKAGIKTKILCYDHNWDNTTY
AAYVLSHEKASKYVAGSAWHFYGGKHEAMSKIKEMFPDKEVWFTEGSGGDWVPAFFNAYM
DQMMHVIRIPRNWAKTVVWWNIALDEKRGPTILSKSTCRGLIEINQKTGEVKYNVDYYTL
GHISKFVLPGAYRIDSYTYQDKLESVAFLNPNGSRVLIVSNRTNTAKKVQVVEDGLEVFS
YILPAYASATFVWQE
>pgaptmp_001594 beta-glucosidase [Fervidobacterium sp.]
MVFDIERVISEMTVDEKISFLVGVGLLSLPNNPAPRVKGAAGETRPIERLGIPGMVLADG
PAGLRIDPERENDENKYHATAFPVETMLAATWNRNLLRKVGEAMGEEVKEYGVDILLAPA
INIHRNPLCGRNFEYYSEDPLLTGEMAASFVEGVQSQGVGACLKHFVVNEQETNRMTVDT
IVSERALREIYLKPFEIAIKKAKPWTVMSSYNKLNGKYTSQNKWLLKDVLRDEWGFDGLV
MTDWFAGDNAAEQIKSWNDLLMPGNTYQIFKHRRPEIEEIKEAYERGEITDEMLNERVRT
ILKVLVKTPSFKGYNYSNKPNLDEHAKVSYEAGCEGVVLLKNENTLPLSPDTKIALFGTG
QIETIRGGTGSGETHPRYTINFLDGAIEKGLNVDMELAEFYRKKVSDFRAKDYVITKGQW
GEDIVPKLPQDFISEEDIEKYALRNDVGIFIITRISGEGVDRKLEKGDFYLADDEISIMS
KLSTAFRKHGKKFVVVLNIGSPIEVESWKNLCDAILLVWQPGQEAGRIFADVISGKVNPS
GKLPTTFPKRYEDVPSRSFPGEPKDNPQVVVYDEDIYVGYRYYDTFRIEPAFEFGFGLSY
TTFEYSNLKLYRDGGDIVVTFEIKNTGNMAGKEVAQIYVRAPRGKIDKPYQELKGFEKTK
LLEPGETQKMEIRVPVSSLASFNGHCWIVEKGEYEIRVGASSRDIRLVGKYVLD
>pgaptmp_001595 cellobiose phosphorylase [Fervidobacterium sp.]
MVRYYFDENKRFVVENYNNSKPFASFLPGIAGKKGIPLWVFYVNRAQAIASFGIAHKDNP
IMEFHPAFRSYQVIFTHGFRTFVKDLSMDSFFEPFGKVAFDKVTQRMYIARNEVELEEIN
NVHGLKTNVLYFILPQEKLGALIRIVKFQNISNEVKHFEILDGLPALLPYGINDYGLKHV
GNTLKAWMEVYNLENKMPVFKLRSTAEDVAAVSEFKEGNFYVSFKIQSEKKELLTPLVDP
DIVFGMNTSYIEPDVFIGSRLENIRKMKQITSNRVPCAFSPVEVTLQPGEEFYIYTVVGH
TPDINLLNEYAERFSSQEYLENKRKEGNKIIEEIVNDVWTNTSSDLFDEYAKQTYLDNIL
RGGYPVVLREGKDRLVYHIYSRKHGDLERDYNYFVLLPEYYSSGNANYRDVNQNRREDVV
FHPEVGNYNIRFFVNLIQPDGYNPLVINGVRYRLKPECEGIKDFLKAELGNSENADKLFN
FLNAGNLTPGKLLTFIEKENIVLKKDFEEFLRNLAEYFEEETDAVHGEGFWTDHWTYNLD
LIESYLAIYPETKEEILFDDKSYTYYDNAECVLPRSKRYVFVDGKVRQYNSLYLDEEKKR
LIESRDKFKNVVRTNKGKGEIYRTTLITKLVNLLAVKFATTDPAGVGIEMEAGKPGWYDA
LNGLPGLFGSSVAESFELLRLMNFIIEALKEYQHRKVKLPVEVMELIKKEAEIVDWYNTC
KDADKDFKYWEKMSNLREAYREDVKFGFSGEEIEITANELASVVEKFRAKLKSALDKAIA
ESNGMMPTYYYYEAEEYEIINEVGNQKFVKVLKFKQRPMPYFLEGMVRGFKAYGNNKESI
KEVHKKVKSSELYDKKLKMYKVNAPLKEQSIEIGRAKAFTPGWLENESIWLHMEYKYMLE
LIKNGLYEEFYEDFKNVIVAFMDPEVYGRSPLENSSFIASSANPDEKIHGTGFVARLSGA
SAEFLSMWRIMLAGLKPFKFINGKLFLSFEPILPGWLFDEEGKVSFNFLGKVKVTYLNPK
RLDTFKFDVSKQRISLTTTTGEKIEVANNLIEEPYAKLVRDGKIESIEITFLYD
>pgaptmp_001596 glycoside hydrolase family 16 protein [Fervidobacterium sp.]
MIKDSRWKLVWSDEFDGKELDTSKWRYDIGNNNGWGNGEWQYYTEGKNAWIEKGMLVIEA
RKETIKDGNKTFNYTSTRIKTEGKFTVQYGKIEARIKFPYGKGLWPAFWMLGSNFRYVGW
PTCGEIDIVEFLGHDKWTAYGTLHGPGYYGSNGIQGRIRLEPPTPDFTSDFHVFGIMWDE
EKIVWYVDDKVYHIVTKSAIESRGKAWVFDNDFFIILNLAVGGYWPGYPTNETPFPARMY
VDYVRVYQMESDEE
>pgaptmp_001734 Gfo/Idh/MocA family oxidoreductase [Fervidobacterium sp.]
MKKIRLGIVGCGIAARELHFPALKELTDKFEIVAVTSRTREHAEDFAKLVNETLGYTPQV
FSSYEELLLSKQVDAVDLTLPIELNVPFIKQAVEHNLHVICEKPISTDVKSGKELVEFSL
QTNKVIYIAENYRHAFKYNKIRELLYEGAVGQPIFVDWHLWIGMDKENKYVKTTWRQVPK
HIGGFLSDGGVHHVAALRVMLGDIEWVSGQVKRITDYLGDVDFLSTLFEFKTGVVGNYTV
SYAVKGEEYFEIVGTEGKIRLTPSSIVLSGKVNEEIPLIQENTFKKEFEDFYEVLTTEKP
NVLGNPAEALKDLAFFEAAIKSKGEKVEIERLIKDA
>pgaptmp_001757 cyclomaltodextrinase [Fervidobacterium sp.]
MHSEITNLYPIPSWVYESVIYQIFPDRFAIGKGKTVKDKAELYTKRGGRIVEWNVPPRRK
DKAEHVKDFYGGDLWGIAEKLDYLKDLGVNVIYTNPIFLSPTNHKYDAIDYMKIDPQFGG
EKAFKYYVKKAKSENFRLILDGVFNHLSSEHPWFKKALRGDKKHMSKFAIYDDGHRAWYG
HKSLPEWHLEEVEVMNYILGVVEHYLRQGIDGWRLDVGFDLGYVNNALIAKIAKSVSIEK
YVVTETWNYPANWQMVDGIMNYHFRNTVIAYLKGEFDNLAEALQSAYNDTPNIHGCWNML
DSHDTERLATVIPDKALRKLAIVLQFTYPGVPVVYYGTEIGIEGGGDPECRATMKWDEEE
WDKDLREFYKKLIKIRKSETALKIGTFEVLNKEPLVFYRRTPHVLDGMIVAINKGEKKAV
TVSVPDGRLLAGTCFTDLITGEEFWITAGVMTIDIPAKGFRLLRVTNKTRDGYNMYKRIY
>pgaptmp_001776 family 20 glycosylhydrolase [Fervidobacterium sp.]
MDKELLLIPKPKKLRWAFERESGATIPKNGFIYTTNEKAAKYLKEKETVFKEYMITKSKK
GDEFLQLIVNPYIFPKREGYRLTIDRNIVITAHDEAGLFYGVQTLRQILRQISHFENKLP
KLFIEDFPDYENRGIMIDISRDRIPNLEVLKSIVEKLSELKINQVQLYMEHTFTYRGHEK
VWKEYSALTPEEIIELDSFCREHFIELVPNQNTFGHLSKWLIHDEYKHLAEAPDGYDTPW
GGRYEYPFSISPTVPDSIDFVSELLGELLPNFSSEQVNIGCDETFDLGQGKSKELCEQYG
KGKVYFDFLMKIYNIAKRYKKVVMFWGDIIENHPEFIPQLPKDMIAMVWGYEANHPFNEK
CKLYSESGLSFYVCPGTSTWNTFIGRADNAIENIKNAIYNGYKHGAIGVLTTDWGDNGHP
QHLPFSWIGFSLSAALSWNLARIGVEELLNNINLHIFETEEPLAEAIYKLDQLHNALPYT
PNGTPYFYAFIFPDAFSRNEKLREISEETLGKLKGELQIIKENLRSMSVEDKKLENIVEQ
VVNDIEFAKLGIQVLSFLKNYGSIESVPDNEWNEFDTELERVLEDYRRIWLKWNRPGGLE
QSIFKLTRIRRVRNGDRRGLIF
>pgaptmp_001804 endo alpha-1,4 polygalactosaminidase [Fervidobacterium sp.]
MTNDFVSKIALTTIFFVLLFPIFLSLFATDVPQDWILYTNGPKLEELMLVKADLVVIDYS
ADGTDKKAFKKEDITPLQSRGKKVFSYLNFAVAENWRFYWNSLNKAIVLGALDNWPGEYY
VKYWYSEWYDVVKEYMKRISSAGFNGVALDWINIYQHTKLQKLSGKNAEALKNAMVENLR
KLTNDFPKFEYALVNGEDILLEFPDLRERAKYVIVESLFFSKGQLVTNTEEFVRRVNKLT
QLMKNGITILSVEYIDNGNPFDSTNAERIKTYVSLARKYGFKYYIARVDMKLNVVNIPRI
SK
>pgaptmp_001823 glycogen debranching protein GlgX [Fervidobacterium sp.]
MADYPLQYKNPGPDVVLKTKRGYPRLGATPDETGVNFAIFSRHATRVILELYQNYYDDKP
SHVFELDPVKNKTGDIWHIYVYGVGHGQYYGWRIDGPYDPINGKRFNVNKLLIDPYAKAI
TTFFDWNDDAVYGYDRNSPMGDLSFSTLDSAKSMIRSIVIDDSKYDWEDDRQLHIPWNET
IIYEMHVRLFTISPTSNVKFPGTFLGIIEKLDHLKELGVTTIELMPIFEFNLNSNPNINP
LTGERLKDVWGYNPLNFFAVTGNYSVGLKLGEQVFLFKDFVKLMHKNGFEVILDVVYNHT
GEGGERGPTICFRGIDNEIYYMLDPKNKRYYLNYSGCGNTLNCNHPVVKEMIIDSLRYWA
TEMHVDGFRFDLASILGRTPDGRWIGDFSLLKDIAEDPIVGKLKLIAEGWDAAGGYYLGQ
FPEGWAEWNGKYRDCVRRFVRGDNGTIQELMLRIAGSPDLYANRQPHASINFITCHDGFT
MRDLVSYNQKHNEANGENNKDGADENFSYNYGVEGDTDDENIIKIRKQQIKNFFAILMVS
HGTPMILMGDEMFRTQKGNNNAYCIDDETTWVDWTLKEKHKDLFEFVKKIIHFRKLHNAL
KRECFYQRYDKFGNLVTDITWHGVNPFEPDTSYHSHSIAFMISGFDPVKGVRIDNDIYVI
LNQWVEPLKFVLPPLYGQFWYRVVDTAQEYPRDFLDVPEKIDGYYIAQPRSTVIFISDAQ
>pgaptmp_002006 GH1 family beta-glucosidase [Fervidobacterium sp.]
MIRRSDFPKDFIFGTATAAYQIEGAANEDGRGPSIWDVFSHTPGKTLNGDTGDVACDHYH
RYKEDIQLMKEIGLDAYRFSISWPRIMPDGKNINQKGVDFYNRLVDELLKNDIKPFVTLY
HWDLPYALYEKGGWLNPDIALYFRAYATFMFNELGDRVKHWITLNEPWCSSFLGYYTGEH
APGHQNLQEAITAAHNLLRAHGHAVQAFREEVKDGKVGLTNVVMKIEPGDAKPESFLVAN
LVDKFVNAWFHDPVVFGKYPEEAVALYTEKGLQVPDSDMNIISTPIDFFGVNYYTRTLVV
FDMNNPLGFSYVQGDLPKTEMGWEIYPQGLFDMLVYLKERYKLPLYITENGMAGPDKLEN
GRVHDNYRIEYLEKHFEKALEAINAGVDLKGYFIWSLMDNFEWAYGYSKRFGIIYVDYNT
QKRILKDSALWLKEFLKS
>pgaptmp_000013 Gfo/Idh/MocA family oxidoreductase [Fervidobacterium sp.]
MSERKLKMALVGCGRIGSSKHVEAIVKNSDVIQAVAVCDIVIEKAERVAQSIEERAGYKP
KVYQKYEDIIKNEDIDFVAIATESGYHYEISMDFLRAGVHVLVEKPMALSTKHMDEMIKT
AKEKSVKLGVCFQNRFNPPIVELRKKVESGAFGRINYGVANIRWNRDKNYYEQASWRGTW
QLDGGSLMNQCTHNIDLLQWMLGGEVEEVYGVIRNFHHPYIEAEDFGGAIVKFKDGKVGI
IEGTSTIYPRNLEETLSIFGEQGTVIIGGLAVNKILVWKFPGEDSHPFMELPDPDTVYGF
GHVPLYRDFYESIIYDRAPKIPGEEGRKAVEIVLAIYKSALENKPVKFPFEFDSTQMKGW
EGHYVVRG
>pgaptmp_000103 alpha-amylase family glycosyl hydrolase [Fervidobacterium sp.]
MKSMKRKRDFTSFLSSVVVLLLAGLMFSYILGSVGFADVLTQYKGGWADKVLYMIMIDRF
NDGDPSNNDQGRGEYNPRDGAKYSGGDLKGIIDKIDYLKGLGVDGIWITPPVANQWWDPW
VNYGGYHGYWARDFKKVDEHFGTLEDYKALAEALHKNGMKLIQDIVVNHVGNYFRFRNGK
FELNTGSIPTSAPTQYPFNLNNYNDPEQRQRAIYHWTPDINNYSDPEQKLNYQMSGLDDL
NTENPEVVQALKDSYAYWIKEVGVDGFRVDTAMYVPKSFFDEFFKGSGGMFSLKEDFIAF
GETWLSSKPYENASDLEIASYFDHGFNSMLDFTLMEEIRRVIKGGQPTDFLAYRLKVRNE
ILKKGLLVTFIDNHDMERFGKGVTPNITMQALGLLLTLPGMPVIYYGTEQYFEETRASMF
KGGWGSFGQDHFNTESDMYKFIRNAIEFRKSHPATRYGEVNVLLSEKRGAGLLVYTLKSK
EEELFVVLNTANDARIANFKTDYEPGTTLEPIYNFSGGVSTPLVVKDEGYVVLRIPARTL
TVFGISSEKSEVYKPTTTINLNLTNGEKITALREITGTTNAKAVYVYLDRKFENEIKIEP
KDGKFAITIDPFKLDPGEHTLLVRAVGKNVKDTVYTGEIRFIVELEKKLLSEAKDPVDDD
IGFTGTYLYPTDATFKRQMDIVEAKVESIGSTLVISIKPRDLTKTWGPPNGFDHVTYQIF
IDNPAKKGTGVLPLQNYEFDNWDWDWEVFATGWSSAIYTSQGASKDGFGIQIGSPEVFVE
DGWVKIIIKGDWIGNPSSFEGWTIYVTSWDYDGVENKFRPLQQEPKAYIMGGGNPTDPLI
MDDLWLEIK
>pgaptmp_000134 alpha-amylase family glycosyl hydrolase [Fervidobacterium sp.]
MIGYEIFVRSFADSNDDGIGDFKGIAQKADYLKAIGVDLVWLTPHFKSPSYHGYDIIDYF
DTNSSFGSLSDFKAMVNTLHEKGIKVVIDLPLNHVSDRHPWFKAAMNGEKPYVDYFLWAQ
PHFNLSEKRHWDEELLWHNRNGKWYYGVFGGSSPDLNYENPEVVQKSLEIVEFWLNQGVD
GFRFDAAKHIYDYDIKEGRFRYDHEKNVAYWKLVMDKARQVKGSDIFAVTEVWDDPEIVD
RYAKTIGCSFNFYFTEAIRESMQHGAVYKIVDCFQRTLTKKPYLPSNFTGNHDMHRLASL
IQQEEQRKVFFGLLMTTPGVPFIYYGDELGMKGIYDSTFTEDVIEPFPWYASLSGEGQTF
WKAVRFNRAFTGVSVEEQLSREGSLLREVIAWTKFRKENEWLTNAWVENVTHNTFVIAYT
VTDGNYGFRVYANIAGHNESFEGITLKPYEVKIV
>pgaptmp_000218 beta-galactosidase BgaS [Fervidobacterium sp.]
MFPKSFMFGASLSGFQFEMGNPNDIKELDTQTDWFVWVRDLENLLNGIVSGDLPENGAWY
WRNYEKIHQLAVDFGMDTLRIGIEWSRIFPTSTKEIPFGEGMLEKLDEIANKEAVEHYRK
MMEDMKAKGLKVFVNLNHFTLPLWIHDPFAVRKGKPTDKLGWVSDDTPKEFAKYAEYIAW
KFSDIVDYWSSMNEPHVVAQLGYFQIMAGFPPNYFNPEWYIKSLKNQALAHNLAYDAIKK
HTDKPVGVIYSFTWFDTLKPNDEEIFENAMWLANWNYMDQVKDKIDYIGVNYYTRSVIDK
LPTPVNFKDFELNWYTVRGYGYACPEGGFALSGRPASEFGWEIYPEGLYYLLKAIYERYN
KPLIVTENGIADEKDKYRSQVIISHLYAVEKAMNEGVDVRGYLHWSIIDNYEWAKGYSKR
FGLAYTDLEKKTYIPRPSMYIFREIAKTRSIDQFKGYDPYNLMKF
>pgaptmp_000220 glycoside hydrolase family 5 protein [Fervidobacterium sp.]
MDQSVAETENKSAFEYNKMIGKGVNMGNALEAPFEGSWGVRIEDEYFEIIKKRGFDSVRI
PIRWSAHISDKPPYDIDKDFLERVKHVVDKALEANLTVIINTHHFEELYQDPDKYGDVLV
EIWRQVANFFKSYPENLFFEIYNEPVQNLTADKWNELYPKVLKVIRENNPNRIVIIDVPN
WSHYSAVRSLKLVKDEHIIVSFHYYEPFNFTHQGAEWVNPTPPVGVKWNGEEWEINQIRS
HFKYVSDWAKQNKVPIFLGEFGAYSKADMDSRVKWTESVRKMAEEFGFSYAYWEFCAGFG
IYDRWSQNWIEPLATAVVGESKE
>pgaptmp_000221 glycoside hydrolase family 130 protein [Fervidobacterium sp.]
MKIVTQSLPNIPWENRPEGCSDVVWRYSRNPIIQRDQAKDSNSIFNSAVVPFKEGFAGVF
RVDDKQRRMNLRRGFSKNGINWKIEDKPIEFIQETREPVESEYKYDPRVVFIEDRYWITW
CNGYHGPTIGVGYTFDFETFYQIENAFLPFNRNGVLFPRKINGKYAMLSRPSDNGHTPFG
DIFYSESPDMIHWGVHRFVMGAGYTPWQSLKIGAGPVPIETSEGWLLFYHGVLLSCNGYV
YSFGAALLDLDKPWKIIKRSKSYLLSPQMLYECVGDVPNVVFPVACLVDGDTGRLVIYYG
GADTVVALAFGYVQEIVDWLKYDN
>pgaptmp_000230 glycoside hydrolase family 31 protein [Fervidobacterium sp.]
MIYKIVYGEADAGSFAVLGRYANKISTAKPEEFDSLFKDLCAQVEIHDGQEFFVVKRRYH
ADGYFFGFGDKVGPLDRNGRKYIFWNTDNFTHHPGADPLYKSFPFYIYVSKDLKTKYGCF
TDYPGYLEIDLNSNNDKTLTFKSKAKGFVQYIIVEDSIKKILEQYLKLTGRNVAFPIWAF
GYQQSRWSYFNENEVLDIAKKFREKKIPCDVIYLDIDYMEKYKVFTWSKENFPNYKNMLE
SLHKDGFKIVSILDPGVKVEKGYFAFEEGKNKYFLKDYSGEDFEGAVWPGRVRFPDFLNK
SVRKWWAKNAKKYLNDGIDGFWNDMNEIAIFATEKDLEEAREKLKHAKLEDGINLAGMLG
TIGEIGRRGHGEDILHLDETPHWKVKNAYGLNMVRATSEMLQKENKRPFLITRSAYSGIQ
RYGGVWTGDNHSWWEHILQEIIRLNSLSLAGVFYSGCDVGGFGGDVNAQLLIRFMEFGLF
TPMFRNHSAIGTRRQEPWAFGSEVEEILREVIRWRYKLIPYIYTQYMFGVLKNRPLMRPL
FYDFEQLEAFNIEDEYLFGTDILVAPVYRPNIQKRLVWLPRTSIGIFDRKIYKRGWNIVE
TPIHYIPAFQISNSAIPMIEPTDYVDLSKVDKIYWKVFKTSQKSKVVGYFYEDDGTSLEY
KRGVYNLKQVVIKDGYLRIKTLNNRFPVKEREWEFEIIDQKGNFKKVSVVVSSDGEYRIP
IE
>pgaptmp_000271 type I pullulanase [Fervidobacterium sp.]
MFKDSNKGSFKKLFIFLLIVFALSTSFAETELIIHYHRWDGNYDGWNLWIWWVEPISKEG
AAYQFTERDDFGVVARIKFPETLTKVGIIVRLGEWKEKDVAMDRFITIKDGKAEVWLLQG
IEQIYTTKPDTSPRVLFAQARDQYTIEAYLTGQVDTTKVGAKVTIDGKPLKIARVEKANP
TDISRTNHVKVVLAEPIKLEDVNKDVQVEIEGYKPARVVMMEILDKIYYDGPLGFEYTPE
KTTIRVWSPVSKSVDVLLYKNWDDKEPTQVVPMKYIGNGAWEAILEGNWDGWFYKIRYFS
YGEYRESVDYFSKAVTKNSAKSAIIDFNKTNPEGWEKVARPPLIAPEDAIIYEIHIADMT
GLDNSGVKNKALYLGLTEKGTRGPNGVTTGLDHLVELGVTHVHILPMFDFWTGDEADKDF
EKSYNWGYDPYLFTVPEGRYSTDPINPYTRIIEVKQMIKALHENGIRVILDMVFPHTWGV
GVMSPFDQAVPYYFYRIDKTGAYLNESGCGNVIASERPMMRKYIIDTLKWWVTEYKIDGF
RFDQMGLMDKSTMLAIKSELTKIEPSVILYGEPWGGWGAPIRFGKAEVGGTGIAAFNDEF
RDALRGSVFNATVKGFLMGALAKETGVKRGVAGSIEYDEVIRSFAKDPQETINYVECHDN
HTLWDKNYLAAQADTREKWTEEMLKDAQKLAGAILLTSQGIPFLHAGQDFARTKKFDENS
YNSPISINGLDYARKAEFIDVFNYYKGLIELRKAHIAFRQRTAEDIRKKLTFLPTPRKMV
AFVLKDENDPWKEILVIYNGDTKDQQFTLPEGTWNVVVDKTNAGTNVLYQVSGKINIKST
SAMVMYKAN
>pgaptmp_000290 glycosidase [Fervidobacterium sp.]
MELRLERHPLNPILSPVPEHLWENKFVFNCAVVFDGELFHMLYRAQGADMVSRIGYAVSV
DGVRFNRLEKPVFTPASKEELYGVEDPRITKIGDKYYMLYTAYSPKGPRVALASTKNFIT
WERYGIVIKDEVNNKDAALFPEKINGRYVMMHRFEPDIWLAFSDDLINWGDYVSIAGPRQ
GYWDNLKIGAGAPPIKTPYGWLLLYHGVEDASRPIYRLGFMLLDLNDPTKVLKRSEEPIL
EPEEEWEVFGGVPNVVFSDAMVEYKGKYYVYYGAADNYIALATIDVEKVLEWCRKI
>pgaptmp_000393 glycosyl hydrolase family 65 protein [Fervidobacterium sp.]
MWVVERKEYHPVENLVYETIFTLANGYLSLRGREEFSNLTMKGSYVAGIFDKYLAQVTEL
VNLPDPLGFKIYLDNKELNLDYLPLTKYYRYLDMKQGILNSLYEFNVEGKIIRIESRRFV
SRPNIHRFGIQYTITPVNFSGKIVVENCIDTTTYNGYLDPHNKIQHYRVLRVEDLKPGVS
ASVKTHDKGHIIVLANAILAKDHKGENVLRYRKFRQIGDIPQEGYTIFLTEGQQVVIEKY
GVVYTSRDLESEKLKDKDVVDFVREKVENELNNFIRTGFESELKAHTEHMESVWKRMDIL
IDGDELAQQGIRFNLFHLYACAPDDQRVSIGARGLHGEGYKGHVFWDTEIFMFPFFLYTL
PEYAKNLLLYRYNTLDGARKNAQMNGYKGAQFPWESADDGLEVTPKWGEDYLGNPVRIWT
GDEEFHINADIAVALVHYHSVTGDDQFMVDYGVEVLLETGRFWASRLEYNEIKDRYEIRR
VIGPDEFHEHVDNNVYTNYLAKWNLEKAVEYYEWLSEKDPIKLEKLKTILGITEKEVRSW
KTLAEKVYIPRKEGEKLIEQFEGYFGLKEYEITEWDENGLPKWPKGLDLTKLGETKLIKQ
PDVVMLLLVLPEEFTEEEMKVNYEYYEKRTMHKSSLSPSMYSIMGLKVGDTHNAYKYFMK
TLLVDLEDNQGNTNNGFHAASAGGAWQCVVYGFGGMTLESDKLLNFSPWLPEKWQSVNFK
INYRGIPLDVLIKKDSIQITSPSEVELKIKGERKIVKPGENIFRL
>pgaptmp_000630 alpha-amylase family glycosyl hydrolase [Fervidobacterium sp.]
MHKVNKLSFYSFTVLILLLIFLGFSACSPLKTVSKGKIQISVNVNIPKSVETKDTKHKIN
AYIDEVSSVELVVYDSANVEVLRQSVNKNKDISFSFELPSGGTYKFVANGKREDNSLVFT
GEKTQTLQPGQNYSIIIDTKFVNGYLTVFVDLDDELLVMYDVQELRALLRDSSGNVIKDE
SFQITPEATRLSLSIECYPRVYSVGILARLKDKATSEEWSSNSNEAAVSVEIKPGITTDL
DGFKISFDPSSGHPQVIYKFGALPPTITGAIYNVDTNELTINWSYPSTTPDTKFYIYLLD
KNNTLSLWDITTSYSSTQELLGVDFWNVQKIGVRAVVNGKESKIEYIDKSNINITSIDVP
LTSSTMYTLFLRSFCDANGDGIGDFRGVSQKVDYLKSLGVDTVWFLPFTKANSYHGYDVE
DYYDVEPDYGSFLDLENMIKELNQNGIRVVMDLVVNHTSDTHPWFLDAVENTTNSKYWNY
YIMTLENREGEYYWHWKVNSKGEKVYYFGLFGFTMPDLNFDNPAVMEEIKKIIDFWIVVG
VDGFRLDAPKHYKGWDLNDDIPGSAYYAQQIEDYIRSKLGSDAIVVGEVFDGNPSVLSQF
APMPAFNFTFMYGIAGERDADKITGNYEGKDNLLGETISWVNGATYYLNVKHFPFIDNHD
LDRWISVLIDEYYAGNTQAGIRQYLLTNALLLSLDGMPVIYYGNEIGLRGWKWRDKDPWD
LPVREPMQWYANQQGEGQTWWTKTIYEQKNITFGNANEDGAMYDDPDDGVSVEEQQQMDY
SILNFFKQYISLRANYPALGKGSLTIERDWKNLYAIKRVYGTQEVLILINLDPIWPNNYT
VPAGYRWVWYAFFNDELFEFGPKNESPLETDTDWTVNPRQVYVFVKN
>pgaptmp_000661 alpha-amylase family glycosyl hydrolase [Fervidobacterium sp.]
MKELRELSKYLKRKITGKTLYALPRQWIIPNYSGKLSMKDGRYFVDPYEYYSIIIDTILE
NDKGLDYSKSLAMLNGEKDATWLRKAKMYGALPRATTAYNHKGFGAFEPEDIFGYRESGT
FLKMIGLLPYLKEMGINVLYMLPISKMSDVFKKGEVGSPYAVKNPIELDESYADPLLEGI
KLEEQFKALVQAAHMIGIRVVLDFIPRTAARDSDLIKSHPDWFYWIKIEEAASYKPPRIP
QLSFKIPDPEDLEVIYSSEEVKTHLTKFTFSPDKIDKEKWEKVKKMEGDILSNIAREFGI
ITPPGFSDWVNDPQPTWDDVTFLRLYLDHPEVSAKYVSKDQPPYVLFDVIKSSKFPGRKP
NKKLWEYIANIIPTYQKKYGIDGARIDMGHALPSELQNMIISTAREIDPAFGFIAEELEM
KNDKKARTEGYDCILGNSWYAVARPSEFYRFIEEIIPNLEVPYIASCETPDTPRIVAREN
GNKLKYLAPALLYLSPNSIAYINSGQEIEEIQPMNLGLDNTIYGKTLLPPDDQFYGKLAF
FDYYALHWDKAKEDMYNFLKWVLRIRDEISEFMNSEFRYVYLNYQDGTTANYSYWKGDKG
VIVLGNLDFVHEKYIEILVNETVGRNVEVKSVTVVTRHGKRKMGFSFGNNIPVNLMPGDF
VVLLVNWE
>pgaptmp_000800 lytic transglycosylase domain-containing protein [Fervidobacterium sp.]
MRVFFMLIFISVVFLTLIFVELFPLKYYDIVVQYADGLDPLLVISVIRAESSFRPSAQSN
VGAYGLMQLMPETAEWVNKKFKMNFDYTTIEGNIALGCKYLNYLLKKDGDLKTALIHYNT
GPYAPDDVKSDAGERYVRKVLRFYRIYRLLYRR
>pgaptmp_000854 alpha-glucosidase [Fervidobacterium sp.]
MIEINDKSIRLKLGSFELMHKKDFPMFAVGYGENTYEMSHGNFNISKYYKIKIPLREFKV
ISKTSESYEILFYSHSGEELKCRFNISMDALNIEILSHSEQLNRFWIYIPASENEEIYGC
GEQYSYLNLRSKRVPLWVSEQGVGRNKRDIITHFANFKDDAGGDWYTTYFPQPTFVSSKN
YYAIVHSYAYSEFDFSHRDFHELEIHEIPQKIEFGVGESLIDTVIKLSKNIGLPNPLPEW
IYNGVILGLQGGRDVVMPKIMNALEKGLKITGLWIQDWEGKRITTFGKQLMWNWVYDESM
YPDLPGMINQLKSMGIRTLGYINTFLALEGSLYKEASQKGYLVKKNNGEEYHVVVTTFPA
ALVDFTNPEAREWIKNVIKSNMIGIGLSGWMADFGEYLPTDAVLYDGTQAELYHNRYPVE
WAKINAEVVQEAGKKGEVVFFMRAGNLYSAKYSTLFWHGDQLVNWSRDDGLPSVIVAALS
MTMSGIGLTHSDIGGYTTLAKNVPDIVVTKRTKELFMRWAEQATFTPVMRTHEGNWPDEN
WQFDSDEETLEHFARMSKVHYALKPYIKHLVEEYTCKGKPIIMPLNLKYKVDNVEELKYQ
YLFGEDLLVAPVVESGQNVKKVFLPDDEWIHLWSGKKYSGGIYEIETPIGYPPVFYRLSS
RWKDIFEKAGGVE
>pgaptmp_000877 DUF1957 domain-containing protein [Fervidobacterium sp.]
MPRGQMMFVLHAHLPYVHHPEYPFFLEEHWLFEAITETYIPLLRMFRNLEQDKVPVKLTM
SITPPLMEMLANPDLQNKYEKHLEKLIELARKEVARTANEHPRKHKMAQYYLQHLEDTLY
IFREQYKKNILNGFKEYMARGYLDIITCNATHGYLPFMEQYPQAIRAQLEQAVKTYERHI
GVKPRGIWLAECAYFPGLDRYLAEYGLEYFFVDSHAFWYADERPRYGVYRPIVTPNNVFA
FARDPESSEQVWSAQIGYPGDSKYREFYRDIGFDREYEYIRPYIDPSGVRTNTGIKYHKI
TSKDTPLDKKDYYDIDEAKTTAYEHAKDFLRKKEAQIDYLLNLFEGLEPIIVAPFDAELF
GHWWYEGPFFLEYFMREAAKSQKLRVVRACDVVDWIEKVQILTPAASSWGANSYNEVWLN
GTNDWIYPHLHEMVERMTEVAKEHADETDPLKIRVLNQMVRELLLAQSSDWAFIMTTGTS
VEYAVNRTKTHIKRFLNLYDMLKSGNIDIGELQRLEYVDDIFPDADYKMYLKI
>pgaptmp_000952 alpha-glucosidase AglA [Fervidobacterium sp.]
MGKAGLRVSIIGAGSAVFSMKIISDFCKVSSLSDSNIVLMDIDKTRVENVLVLAKELSQY
FGAKLTFEIADTIKGAVEGSDFVINTAMAGGHGYLDLVRSIGEKHGYYRGIDAQNYNFVS
DYLNLTNWNQMTLFLKIARTIEKYAPEAWYLQAANPVLEGTTLVSTQTGIKMVGFCHGHY
GVEALAKFLGVSEYEWQVGGVNHGIWLTKFTTKEGKNLYEEIEKVAQNVKYEEFKPSNPF
DDQLSPVAWEMYKMYGLFPVGDTVRNSTWKYHRNLETKIKWYGAPWGGADSEIGWKWYVE
QLAQVVNVIDMFAKMLRSGVKINELKTGTPIDDYLKEILSEKLSGEQHVPFINSVVTNTP
GRFVVNVLNNGKIKNVDNDVAVEICATVCGEKFEFEETHVPERIVNWYLKPRILLAKQAL
DAFLNKNVKLIADILERDPRTKSSEQVEKLISELYPIVIKKAKEIEEQE
>pgaptmp_001356 glycoside hydrolase family 16 protein [Fervidobacterium sp.]
MNISDPKWKLVWSDEFDGKELDKNKWRFDIGNNNGWGNNELQYYTEGKNVKIENGMLIIE
ARREDVKDGNRTYNYTSSRIKTEGLFSVQYGKVEARIKFPYGKGLWPAFWMLGTNIRYVG
WPMCGEIDIVEFLGHDKWTVYGTIHGPGYNGGKAISKSFKADATKDKSFVDEFYVYGIMW
NEDEVVWYVNDKIYHRVSRESLEKQEKLWVFDQPFFIILNLAVGGNWPGYPTFETPFPAR
MYVDYVRVYKLENE
