# Supplementary material for: Comparative genomics of Fervidobacterium: a new phylogenomic landscape of these wide-spread thermophilic anaerobes
Source: BMC Genomics. 2024 Dec 26;25:1248. doi: 10.1186/s12864-024-11128-x (PMC11673897; doi:10.1186/s12864-024-11128-x)
Supplement: Supplementary file 2 — Supplementary Material 2. [file 12864_2024_11128_MOESM2_ESM.zip › GH_HMM_gondwanense.faa]

>pgaptmp_001098 lytic transglycosylase domain-containing protein [Fervidobacterium gondwanense]
MRVTIAILLFGIIIFFSFFVRIMPLKYYDIVVQYSGKLDPLLVVSVIRTESSFRPDAVSN
MGAYGLMQLMPSTAEWVNKKFKTNYDYTTIEGNIALGCLYLNYLLEKDGDLKTALVHYNT
GPYAPDDVKSDAGERYVFKVMRYYKLYTFLYGRLGGMRR
>pgaptmp_001164 type I pullulanase [Fervidobacterium gondwanense]
MLRKISVLLLVLFLLTFALAETELIIHYHRWDGNYDGWNLWIWWVEPISKDGAAYQFTEK
DDFGVVARVKFPETLTKVGIIVRLNEWVQKDVAMDRFITIKDGKAEVWLLQGIEQIYTTK
PDTSPRILFAQARDQYTVEAYLTGQIETTKATAKVTVDGKSLKVARVEKANPTDISKTNH
VKVVLAEPIKLEDVNKDIFVEVEGYKPARVVMMEILDKIYYDGPLGFEYTPEKTTIRVWS
PVSKTVDVLLYKKWDDKDPAQIVPMKYIGNGAWEVVLNGNWEGWFYKIRYFSYGEYRESL
DYFSKAVTANSKKSAIIDLKKTNPQGWLEHKKPQFEDQVDAIIYEIHIADITGLPNSGVK
NKATYLGLTEKGTRGPNGVTTGLDHLVELGVTHVHILPVYDFWTGDELDKDFEKYYNWGY
DPFLFTVPEGRYSTDPINPYTRINEFKQMVKVLHENGIRVILDMVFPHTYGIGVLSPFDQ
AVPYYFYRIDQTGAYLNESGCGNVIASERPMMRKYIVDTVKWWVEEYKVDGFRFDQMGLI
DKDTMIAVRDALKKIEPAIVLYGEPWGGMGVSPRFGKHNLGGTGVAGFNDEFRDAMRGSV
FNATVKGFLMGALAKETGIRRGVAGSIEYDDVIKSFAKNPQETINYVEAHDNHTLWDKNY
LAAQADTAVKWTEEMLKDAQKLAGAILLTSQGVTFLHGGQDFARTKKFDENSYNSPISIN
GFDYERKAQFIDVFEYYKGLIELRKTHPAFRQRAAEDIKKVLTFLPSPKKAVAFMLKDPK
DSWKEILVIYNGDTKEQTFTLPEGTWNVVVDNKKAGTKVLYQLSGQIKIPATSALVMYK
>pgaptmp_001292 glycosyl hydrolase family 65 protein [Fervidobacterium gondwanense]
MWTVRREKYLPEENLVYETIFTLANGYLSLRGTEEFSSRAMRGTYVAGIFDKHHAQVTEL
VNLPDPLRFAIYVDNEPLSLDYSNLKKYERTLDMENGLLNSLYEFEVNEKTILVESQRFV
SRANLHRFGVRYKITPKFNGKIVVESCIDANTYNGYLDPINKVQHYEILDSKDLEPGIIV
LVKTHDKGHNIAIATYISGKYEDGENALKFRKFRKIGDNPQESYTIFVKENQSIIIEKFG
SIYTSLDVEIENLVERTVCELESFLKDTFDKELDIHAKIVQKTWDDMDIVIEGDETAQVG
IRFNLFHLYQCAPDNPKVSIGARGLHGEGYKGHVFWDTEIFMFPFFLYTLPEYAKNLLLY
RYNTLPGARRNAQMNGFKGAQFPWESADEGLEVTPKWGEDYLGNPVRIWTGDEEFHINSD
IAVALVHYHTVTKDDQFMVDYGVEMLLETGKFWESRLEYNEKEDRYEIKRVIGPDEFHEH
VDNNVYTNYLAKWNLLKAVEYYNWIREKSPVKFEKLKTLLGLTDEEVNSWVEKAEKIYIP
RKPGEKLIEQFEGYFKLEDIEITEWDENGLPKWPKGLDLTKLGETQLIKQPDVVMLMLVL
PEEFTFEEMKVNYEYYEKRTMHKSSLSPSMYSIMGLKVGDTHNAYRYFLKTVLVDLEDNQ
GNTNNGFHAASAGGAWQSVVYGFAGMELEKDGSLKFNPWLPEHWKSLSFKIHYAGKPIKV
SITKEKIAFESETELEVEVKGRKYKINCGKTEVQLV
>pgaptmp_001447 glycosidase [Fervidobacterium gondwanense]
MELRLKRHPLNPLLAPVPEHLWENKFVFNCAVVYDGELFHLLYRAQGVDMVSRIGYAVST
DGVRFNRFEKPVFSPAVSDELYGVEDPRITKIGDTYYMLYTAYSPKGPRVALASTKNFIT
WKRYGVVIKDEINNKDAALFPEKINGKYVMLHRFEPDIWLAFSDDLVNWGNYVSIAGPRK
GYWDNLKIGAGAPPIKTPYGWLLLYHGVEEAPRPIYRLGFILLDLNDPTKVIKRSEEPIL
EPEEEWEIFGGVPNVVFSDAMVEYNGQYYVYYGAADNYIALATIEVEEVMKWCKL
>pgaptmp_001598 alpha-galactosidase [Fervidobacterium gondwanense]
MYIDNLSEIKKIAGYRKFESGECIIEIEKIDFGYLIKGQVKGVIDKLEIFSMPTPDKLLV
NNWQSWGPSRVIRKGFKLSFPSELIQKFGFSASIMPEEYFNTLLSDYFIAFEDFVIGSLS
SKIGHPYFRIEDDKITVMLRYFERNFNDWTDIEPFVVLRLKADIGLPHYADLIAHQNDVK
FAANHPLGWSSWYQYFLDFDYEKMMSDLKRSKELGLNYEVFQIDDAWEKDIGDWEPNEKF
PSLEKIADDIASFGYIPGIWLAPFSISETSQIFKVHPDWLVKDDNGSPVVAYENWNKKIY
ALDTTHPEAAKWLSELFKNLKKNGFDYFKIDFLFAAAIQGKRYENATPIEAYRKGLEIIR
NSVGDSFVLGCGAPLLPSVGFVDGMRISADTAPFWDPTGPDIGYPNAYYALRNVITRSFM
NNVLWWNDPDCLMLRKEDTQLNDKHRELYILVSLMLDNMIIQSDNLSYKIDFDLWNKVLD
YRKYGRRKFKVEGLINEKYKITSAGVNGVDELLIGDLSLPTFEMNFDKKRVELAKTVEKR
PDGRTFNYYTEPRSED
>pgaptmp_001600 beta-galactosidase [Fervidobacterium gondwanense]
MDIYGAAYYPEHWDEKFWNVHIKVMKEYGIEWVRIGEFMWSVIEPEDGKFDFSVLDKAIN
ILKANDIKVILGTPTATPPAWLTKKYPEMLPVDWHGQVRGFGSRRHYSVNSKPYKDYALR
ITEKYASRYGDEIDAWQVDNEFGCHGTTYSFANADLEKFRVWLKEKYGNIENLNKAWGTV
FWSQNYNDWNEIVFPINTPTFENPHQMLDIYRFMSDSNIEFLKEQVDIIRKHSKKPITHN
FMIDFMDLNYRKMAEYIDFVSWDNYIATKDYDPLRQSANHSLMRSIKHKPFLVIEQQPGR
VNWRVTNENFDPEYLGMWTKQAYLDGAFGVMPFRFDQIRFGAEQYHGGLLDYAGRPSKRL
EAFSKVKNETSGMIEQLKEIAIYFDYENEWIHRISHVNRNFKYWDAVVEIYKAVKNLGYN
AEFVFSDDEIDEYKVMIVPYAKYIPEEFSSKLKRFKGPVFVTAMSALKDQNNWIRERIPH
NLIDELGLEVVDFGAIDKENGAIMSQNVDVYYWKEEIDIIDSKVIGIFSDCSPMVTQKNN
WYYIGTVLDENGWKIVLSDVLKSRVVGRDFEIAKTIDGYVILNLKKDINVVYLNGEKVEL
KPFECKKL
>pgaptmp_001730 Gfo/Idh/MocA family oxidoreductase [Fervidobacterium gondwanense]
MKKIKLGIVGCGIAARELHLPALVDLKDKFEISAVTSRRKESAEEFAQMIKTQLGYTPEI
FNSYEAMLDSKSVDAVDLTLPIELNVPFIKKSIEKGFHVICEKPISTDVETGKEIIELST
KTDRVIYIAENYRHDFRFNKIRNIVDENVIGKPVFVIWHLWIGMDKSNKYAKTAWRQNPK
HIGGFLSDGGVHHIAALRVIFGDIAWVSGTVKRVSDYLGDDDSLSAVFEFKNGVIGNYTI
SYALSGRQYFEIVGTNGRIYMDESKIRIVGEHGAEIQIPEENTFKNEFLDFYEVLTQGKP
NVLGHPVEALKDLAFFEAAIRSRGMRIEVDSLMK
>pgaptmp_001748 cyclomaltodextrinase [Fervidobacterium gondwanense]
MRIENSKNSYPIPTWVHESVIYQIFPDRFAIGKGKSVKDKEKLYASRCGKIVDWNVPPVR
KEKASHVMEFYGGDLWGIAEKLDYLKDLGVNAIYTNPIFLSPTNHKYDAIDYLKIDPQFG
GEKAFKYYVKKAKEENFRLILDGVFNHLSIENPWFKKALKGDRKHISKFAIHENGHRAWN
AFKSLPEWHLEEVEVMEYILSVVKHYLHQGVDGWRLDVGYDLGYVNNALITQTAKSISME
KYVVTETWNYPSDWGMVDGIMNYHFRNSVIAYLKNEFDNLADALQQAYNDTTNIHGCWNM
LDSHDTERIATVIPDKQLRKLGIVLQFTYPGVPVVYYGTEIGMEGGNDPECRATMRWNED
EWDKELREFYKKLINIRKTETALKVGTFEVLKKEPLVFYRRTAHVFDSVIVAVNKSETKQ
VTISIPDGRILAGTCFTDLFTGEEFWVTGGIMRFEVPSKGFRILKMTNRTRNGYNQYKRI
Y
>pgaptmp_001834 glucoamylase family protein [Fervidobacterium gondwanense]
MKQNEILELEQRLSFNFFWNEVSQTDEGYGLILDNTLEKSVSSIASVGFGLSAIPIAVER
GWISKNDGYQRALKTLETFRDRVEQKNGFFIHFVNMKDGKRAWKSEISVIDTALFLMGAL
TVGEYFGGSVYSTFEDIYARVDFPWYIDIKKNQYYMGYTYERGFFGNWDGYAEQLIMYIL
GVASPTHSIDPSVYYSFERKIGRYKDYELIYTYTGSLFTYQFSHAWIDFKEIADKDGVNW
FENSVKATLANWEFCKDMHDHYKTLHEKSWGLTACDSPQGYRGDFGAPPSANNNTQHKTD
GTVPPCGAIGSIIFTPEIVEDTAKYYFDNVPELWGEYGFKDAYNLDKSWVSKMYIGIDKG
IEILMIENYKTGMIWDIVMKNKYVQKGLDLIGFKKAER
>pgaptmp_001835 glucoamylase family protein [Fervidobacterium gondwanense]
MSASKIKSTLVFFLVILSLSTFARNVLPDVLLQEYKGSFMYFLEQTNWNEKSPSYGLVRD
RYPGNPTIASIASTGFGLTALVIGVEEGWITKEDGYKKALGTLETLLKLEHFNGFFYHFL
DINTGKRAWNSEVSTIDTAILMCGVLTAGRYFGGQVWDKARQLYERINWNKMVHPVKNYF
YMAYYPEKGFEGHWDFYAEQLMLYILGAGTPNEKYRIDPAVYYSFKRNYGSYKGEKFIHS
WFGSLFTYQYSHAWIDFRNWYDKLGVNWYENSVKASLANYNYCIDNSEKFKSFTIGWGVT
ACDTNRGYNGLLGTPPSGNNNTVHQIDGTLAPAGALGSIVFTPKETLWAVENYYKLPNLV
GKYGLKDAFNLDLNWYATDYIGIDKGITLVMIANYKDEIVWKVFMDIQYVKEGLKNLGFV
YKKN
>pgaptmp_001844 glycosyl transferase family 36 [Fervidobacterium gondwanense]
MGKLFESKYGYFTEDGKEYVITNPRTPRPWVNVISNGDYSIIASHTGSGYSWRGNAGQNR
ITRLYQDLVKDNWGKYFYIRDLESGKYWSAAWKPVMSDYQLYEVTHGIGYTVYRHKVEDI
YSEMKVFVTVKDPVEIIHLRLRNDSSKTRRLDVTSYFEWVLGNFPDEHREFHKLFIVPEF
KGNTIYVRKYLGQFPDEKGRWNNTNWDHVAFHSVSLPVKSFTCDKESFVGMYKDEKFPIA
MTIEKLDNKCDRFGDACASLQVELTLEPTEEIEIVFTVGAAKIGEEDAEELSKRYTNVER
AREEFENVRKFWLDLLEKELVETPDEGLNIMTNYWVKYQAISGRIWAKSGYYQVSAGYGF
RDQLQDSQIFFSLNPELAKKQILLHAEHQFQEGDVLHWWFTIRGGGPRTHCSDDLLWLPF
ITQEYIKETMDYSILDEVVPYVDGGKGTLYEHCKRAIEKAFKRFSPRGLPLIGENDWNDG
MNAVGTDWKGESVWLAHFMYLLLKEFIPLIELKGDLRFAAKCKDTLEVLKESVNRYAWDG
EWFIRATKDDGEEIGSKKNEEGFIFLNAQTWAVISDITDEERKIRAMESVKKYLLKDYGA
LLLYPAYTKPRSDIGYITRYAPGLRENGGVYTHAATWAVWAFALMRDVEAMYKAYRGICP
PYRSEDIDKYWAEPYVTCGNSDGPISPHYGRGGWTWYTGSAQWLHRVATHWILGIRPNYG
YLDIDPVIPSNWSGFTYKRYFGNTLYTVLVKNPNNVSYGVKKLLLDGEEVEKVPILKDGR
EHTVEVILG
>pgaptmp_001845 beta-galactosidase [Fervidobacterium gondwanense]
MRKLGEVRTRRLEVKGAKFVLDGKERVFFSAELHYFRVNPSEWEDRVIKIKDAGFDSVSS
YVPWFWHEYEERRFDFSGVTDPRRNLIGFLRLLEKYDLGLIFKPGPYIMSELKNEGLPFW
IYNAVPQAIARTMDGKQHPTKVFSYLHPDYLRFVERWYKNVAEIIRAFNNVWLVQVDNEV
GMLQWITTHGDYNENTIRKFRDYLEEKGLVECVYEIDNWSYGKAFSQRLMIEYHVFIRQY
YKEYLETLKRYLEESGIDLPVIVNIHGFDMVEYAKRGKRYPIGVSQLYSCGVSENVLLSG
DYYIGNVVHENFSDLAIANAIMYAVQDRNQPLFSAEFQSGFQLDKPKLLPSTLELTSLQC
IGNGMNGVNYYMFVGGTNPEGSALMGSYHDWQAPISLNGELRRGYFVLKNLIAKVRQFEP
DIAKSNPVFDTYFGFIPEYYSTEHFKEHGFDISDLEFKRDVSIFDGVIRGLKLLNYNFGG
INLSNTASVLDPSSVKSLWVFSYKRMPLRIQKSLVDYIIHGGRLVIFPEIPVEDEFGNEC
RVLMDVLEIEEIAKSGWNMVQSFGIEINAFHVDTYKLSGEYTAFAHNEDSKVCGFAKEIG
KGKAVILGFGLELEREYKLGVVRRVCEMLNIERSFEVECQDFVDVYVRRSDSKCFIFVNN
YDEYDKDAIVSINGQNVKVRSKARSGEIISLDLD
>pgaptmp_001847 beta-galactosidase [Fervidobacterium gondwanense]
MINRQQRILGEELIVSAEIHYFRLAQEEWEKRIELAKDAGCNTIASYIPWLVHEQKRGSF
DFSGNYDVAKFIDLVANYGMYFIARPGPFVMAELKNEGIPYWIYEEKPHLIPVSWNSKKV
ESAILVYNHPDFISEVERWYAELSKIIKPRLIQNCGNIIAIQLDNEIGMLHWVNNSPDLS
DFTLDRFIDWLTEKYHDKLRYGFELEKDDHVYSLLRSPSQEYSEKFVEDYSIFIRQEYAI
YVEKLKSIFENLGIDTNFIVNIHGTSGGRGHTFPIGISQLKETFPLSNVFPSTDIYLGEY
SLHNFHDLWNINEMMNATSDKVYGSMEFECGSGDYGDNFGQRIDPNSTIQKAALCYIQGN
RFLNYYLFSGGTNWKLDTEPFDGNGRIAFTGELHGFAAPVSPDGTPDYPYEYIKLANEPL
KNIEKQTAGNFKLVYDDIYVAYLDEYYRTEYTFHNKKRPNIEIRRGYNFWDSFLKSLLIM
GYRYRFIDLEKKEPIGDALLIIPAARYMSFSIQKKIVDFVNKGGKVLLYGDLPLYSSDGS
PCTYLINNLEISPGEEYNASHKFFLSVYSPKGIFKEFRTYWARELKFEPTDNETEKLACI
SQIEKPCAVRKGNITVISTEFNGNLKFFEYILHSLGFYSKIKLTGTRKDVIGTFPFLLEN
ENNKFLVVLNNDNYEKNVEILFEGKNIGNYRIKPKEIVFREIALR
>pgaptmp_001892 glycoside hydrolase family 3 N-terminal domain-containing protein [Fervidobacterium gondwanense]
MEIYKDSSKPIELRVEDLLSRMTLEEKVSQLGSVWSYQLLDENGNFDEGKAFELLKDGIG
QISRPGGATNFQPEEVAQFDNKVQKFLIENTRLGIPALMHEECLTGYMGLNGSNFPVPIA
MASTWEPELVKEVTKVIRQEMRNMGIHQGLAPVLDVARDPRWGRVEETFGESPYLVASMG
CAYVEGLQGEDLKDGVIATTKHFVGYSASEGGRNWAPTNIPPRELREIFMFPFEAAVKVA
KVGSVMNSYSEIDGVPLAASRELLTDVLRKEWGFDGLVVSDYFSVKLIHEHHKLARDKAE
AAKYALEAGIDVELPNTDCYAHVLDLVKSGVIPEKLLDQTVRRILKMKFKLGLFDKPYVE
PSKAKVVKNTELALEVARKSIVLLKNDGILPLKKDMKVALIGPNAADVRNMLGDYMYLAH
IKIMLENVNLAFDAPKFNLSSVKKSVEESMNKIKSIEMLLKEESVQFTYAKGCDVLGDSK
EGFNEALKAVENSDVAIVVVGDRSGLTMDCTTGESRDSANLKLPGVQEELIIEVSKVGKP
VVLALLNGRPYSLTRVVDKVSAIVEAWLPGEIGAKAIVDVLYGKVNPSGKLPMTFPRSAG
QIPLFHYFKPSGGRSSWHGDYVDESVKPLFPFGHGLSYTNFDYSGLEISPSKVPMAGSVE
ISLYVENTGEVEGEEVVQLYIGRECASVTRPVKELKGFAKVNLKPGEKRKVLFNLHTDVL
AFYGRDMKLCVEPGVYNVMIGSSSDDIRLKGSFEVDGMRREVFEDRVFFTKVYTF
>pgaptmp_002021 GH1 family beta-glucosidase [Fervidobacterium gondwanense]
MIKRSDFPKNFVFGTATAAYQIEGAANEDGKGPSIWDIFSHTPGKIMTGENGDVACDHYH
RFKEDVQLMKEIGLDAYRFSISWPRVMPDGKNINQKGVDFYNRLVDELLEHDITPFITLY
HWDLPYALYEKGGWLNSDIAMYFRAYATFMFNELGDRVKHWITLNEPWCSSFLGYFTGEH
APGHKNLQEAIVAAHNLLRSHGHAVQSFREEVKDGTIGLTNVVMKVEPGDSRPESFLAAS
LVDKFVNAWFHDPVVFGKYPEEAVKVYQERGLQVMENDMDIISTPIDFFGVNYYTRTLVV
FDTTNPLGFSYVQGDLPKTEMGWEIYPQGLFDMLVTLKERYRLPLYITENGMAGPDKIEN
GKVKDTYRIEYLEKHFEKALEAINAGVNLKGYFIWSLMDNFEWAYGYSKRFGIIYVDYNT
QKRILKDSAYWLKDFLIS
>pgaptmp_000013 Gfo/Idh/MocA family oxidoreductase [Fervidobacterium gondwanense]
MRKLKMALIGCGRIGSSKHVEAIVKNADIIEAVAFCDIVPEKAQACAEKVKNVLGYEPRI
YTDYTKILDNEEIDFVAIATESGYHYEISMEFLKKGINVLVEKPMALSTKHIDEMIETAQ
NKNVKLGVCFQNRFNPPIQELRKKVENGSFGKINYGIANIRWNRDKNYYEQANWRGTWQL
DGGSLMNQCTHNIDLLQWMLGGEIEEVYGVIRNFQHPYIEAEDFGGAIIKFKNGSVGIIE
GTSTIYPRNLEETLSIFGEYGTVVIGGLAVNRIQVWKFPDENSHPFMELPDPDTVYGSGH
VPLYRDFYESIVYNREPKIPGREGRKAVEIVLAIYKSALENAPVKFPFEFDTNIMKGWNG
HYVVRG
>pgaptmp_000124 alpha-amylase family glycosyl hydrolase [Fervidobacterium gondwanense]
MAKGFGYRKLLVLLSTLLLLLSSVVALSDVLTQYKGGWADKVLYMIMIDRFNDGDPSNNN
QANVEYDPRDGAKYSGGDLKGITDKITYIRGMGIDGIWITPPVANQWWDPWVNYGGYHGY
WARDFKKVDEHFGTLADYKALADALHNNGMKLIQDIVVNHVGNYFRFRNGKFELNTGSIP
TSAPTQYPFNLNNYNDPAQKEKAIYHWTPDITNYSDPNQKLNYQMSGLDDLNTENPEVVE
ALIDAYSYWIKEVGVDGFRVDTAMYVPKEFFDKFFKGEKGIFSLRKDFIAFGETWLSGKP
LEYTSDMEIASYFDHGFNSMLDFTLMEEIRRVIKGGQPTEFLAYRMKVRNEILKKGLLVT
FIDNHDMERFGKGVTPNITMQALGFLLTLPGMPVIYYGTEQYFEETRASMFKGGWGSFGE
DHFNTNSDMYRFIREAIEFRKAHPATRYGEVNILLSEVRGAGLLVYTLKSSEEELFIIMN
TANDARISNFKTSYEPGTTLEPIYNATGGISSPIVVKENGYITVRIPARTFTVFAISKDK
SEVYKPTTKVSVSIKPNEKVTALKEILGETDARTVYVYFDRKAESEQKIEPKNGKFSFVI
DPFKLDPGEHVLLVRAVGKNVRDTVYTEEIKFIVELEKKLLAEAKDPADDDIGPSGTYIY
PTDATFKRQMDILEAKVESIGSTLVISVKPRDLTKSWGPPNGFDHVTYQIFIDDPSRKGT
GVLPLQNYAFDNWDWDWEVFATGWSSAIYTAQGSTKDKFGTQLGSPEVFVEDGWVKIIVK
GDWVGNPSSFSGWTVYVTSWDYDGIESKFRPLQQEPKAYIMGGGNPTDPLIMDDVWLELE
>pgaptmp_000154 alpha-amylase family glycosyl hydrolase [Fervidobacterium gondwanense]
MIGYEIFVRSFADSNDDGIGDFKGIAQKVDYFKMLGVDLIWLTPHFKSPSYHGYDIIDYF
DTNVSFGTLADFRDMVDKLHANGIKIVIDLPFNHVSDRHPWFKAAMNGEKPYVDYFLWAQ
PHFNLKEKRHWDEELLWHTRNGKTYYGVFGGSSPDLNYENPEVVQKSLEIVEFWLKQGVD
GFRFDAAKHIYDYDIKEGKFRYDHEKNVAYWQLVMDRARQIKGEDVFAVTEVWDDPEIVD
RYAKTIGCSFNFYFTEAIRESMQHGAVYKIVDCFQRTLTKKPYLPSNFTGNHDMHRLAQL
LPHEEQRKVFFGLLMTTPGVPFIYYGDELGMKGQYDSTFTEDVIEPFPWYASLSGEGQAF
WKAVRFNRAFTGASVEEHLNREDSLLKEVINWTKFRKENDWLTNAWVEHVTHNTFTIAYT
VTDGDNGFRVYVNIAGHHETFEGVSLKAYEVKVL
>pgaptmp_000179 beta-galactosidase BgaS [Fervidobacterium gondwanense]
MFPKDFMFGASLSGFQFEMGNPNDPKEVDPNTDWFVWVREPENLVNGIVSGDLPEYGAGY
WKNYEKVHQLAVDFGMDTLRIGIEWSRVFPTSTREVPTGDGMLEALDKIANKEAVEHYRK
IMEDMKSKGLKVFVNLNHFTLPLWIHDPISVHKGIPTDKLGWVSDDTPIEFAKYAEYIAW
KFSDIVDYWSSMNEPHVVAQLGYFQILAGFPPSYFRPEWYIKSLVNEAKAHNLAYDAIKK
YTSRPVGIIYSFIWYDTVNPQDRDIFENAMWLTNWYYIDMVKDKADYIGINYYTRSLIDR
LPASGMKFGDFELNWYPLRGYGYACPEGGMSLSGRPASEFGWEVYPEGLYNLIKAIYERY
KKIIIVTENGIADEKDKYRSHYLISHLYAVEKAMNEGANVIGYLHWSIVDNYEWAKGYSK
RFGLAYTDLEKKIYVPRPSMYIFREIAKTKSIEQFKDYDPYKLMKF
>pgaptmp_000181 glycoside hydrolase family 5 protein [Fervidobacterium gondwanense]
MRFRKNFAVLMLIVLISTLFLSTQCKGNIKNVESKKEGETVHVSKSAFDYNKMIGRGINM
GNALEAPFEGAWGVTIEDEYFKLIKERGFDSVRIPVRWSAHVSEEPPYKINEDFLNRVKH
VVDEALKNNLTVIINTHHFEELYADPDKNGPILIEIWRQVAEFFKDYPDNLFFEIYNEPA
QNLTAEKWNELYPKVLEVIRKTNPTRIVIIDVPNWAHYSAIRSLKLVDDKNIIVSFHYYE
PFNFTHQGAEWVTPRLPVGVEWKGEEWEVNTIRNHFKYVSDWAKKNNVPVFLGEFGAYSK
ADMNSRVRWTETVRKIAEEFGFSYAYWEFCAGFGIYDRWSQKWIEPLATSVVGR
>pgaptmp_000182 glycoside hydrolase family 130 protein [Fervidobacterium gondwanense]
MKIIAQSLPNIPWEDRPSGSSELLWRYSKNPIIKRDEAKGSNSIFNSAVVPFNEKFAGVF
RVDDRQRRMNIRRGFSEDGINWKIDDEPINFIQETKDPVESEYKYDPRVVFIEDRYWITW
CNGYHGPTIGVGYTYDFEKFYQIENAFLPFNRNGVLFPRKINGKYAMLSRPSDNGHTPFG
DIFYSESPDMVHWGVHRYVMGAGYTPWQSLKIGAGPVPIETEEGWLLFYHGVLLSCNGYV
YSFGAALLDLDKPWKVIKRSKEYLLSPQMNYECVGDVPNVVFPVAALVDGSTGKLAIYYG
GADTVVALAFGYVQEIVDWLKYEN
>pgaptmp_000191 glycoside hydrolase family 31 protein [Fervidobacterium gondwanense]
MIKKLVYGIPKVNSEAVIKQRVRKSVSSDYSDLFQDVAIEKAQDNGKPLLVLKRKHIMDG
YFFGFGDKVGPMDRKGRKYIFWNTDNFTHHPTSDPLYKSFPFFIFVSKDLKKMYGCFTDY
PGYMEIDLNSKNDGILTFKVLGEGFNQYIIEGKSIHEIVKEYLELTGDNIAFPIWAFGYQ
QSRWSYFNENEVFDIAKNFREKKIPCDVIYLDIDYMEKYKVFTWSKENFPNYKNMLEKLH
KDGFKVVSILDPGVKVEKDYFAFEEGKDKYFLKGKDRKDLEGAVWPGRVRFPDFRNAEVR
RWWAKNAKKYLDDGIDGFWNDMNEIAIFATEGDLEEARERLRNAKLEDGINLAGTLGSIG
EIGRRGHGDDIVHLDGIEHWKVKNTYGFNMQRATSEMLQQENRRPFLITRSAYSGIQRYG
GVWTGDNHSWWEHILQETVRLNSLSLCGVFYSGCDVGGFGGDVNAELLIRFMQLGLFTPM
FRNHSAIGTARQEPWQFGPEVEELLKNVIRWRYKLLPYIYTQYMLGILNRKPLIRPMFLD
YAREEAFNLEDQFIFGDSIIVAPIYRPNTQKRLVWLPKKAINIFNGNVHKAGWNIVETPI
EHIPAFQIVNTAVPTMEPTEYVDMPKVKKISWRVFRTNQKSKVYGYFYEDDGKTLDYLKG
DYNLKKVTIEDDTVTIETLNDGYKTMEREWEFEVVDARGNIKILKAVVGSSGEFKAK
>pgaptmp_000225 beta-glucosidase [Fervidobacterium gondwanense]
MDIEALVSKMTTEEKIRLVVGVGVLGAFGNPEPKVSGAAGETAEIERLGIPKTVLADGPA
GLRIDPERKNDERKYHATAFPVETMLASTWNRDILRKVGRAMGEEVREYGVDILLAPAIN
IHRNPLGGRNFEYYSEDPYLTGEMAASFVEGVQSEGVGACIKHFVVNEQETNRMTIDTVV
SERALREIYLKPFEIAIKKAKPWTVMSSYNKMNGLYTSQNKWLLKKVLRDEWGFEGFVMT
DWFAGDNAAQQIMSENDLLMPGNTYQIFKNRRPEIEEITEAYEKGEITDEMLNERVKAIL
RVLVKTPAFKGYKYSNNPDLEAHAKVSYEAGSEGVVLLKNDNTLPINETTKIALFGTGQI
ETIRGGTGSGETHPQYMISFLDGLLEKGLNVDKELAEFYRNKIAEFRKTDYVITKGQWGE
DIVPRLPQDIISQEEIEKIAERNDLGIYILTRISGEGVDRKLEKGDFYLTDDEFSIIKKL
SETFRSKGKKFAVVLNIGSPIEIESWKSLCDAIVLVWQPGQEAGRILADVLTGKINPSGK
LPTTFPKRYEDVPSRSFPGEPRENPAVVVYDEDIYVGYRYYDTFRIEPSYEFGFGLSYTK
FEYKDLQIQQVGNKIYVSFTVENTGMFAGKEVAQVYVRAPRGKIDKPYQELKGFEKTKEL
QPGESQRISVEIQISNLASFDGNCWKVEPGRYEIRVGASSRDIRLTGYIEIM
>pgaptmp_000226 cellobiose phosphorylase [Fervidobacterium gondwanense]
MAKYYFNTDDRFVIEDYNNSKPFAGFLPGIAGRHGIPLWVFYVNRAQCIASFGLAHKDNP
ILEFHPAFRSYQTVYTNGFRTFIKVHEKNILHEAFVKKNEKIIQKMYIARESLEIEEINE
EIGLKTNVLYFTLPQEKLAALVRKVVIENISSETLSLEVLDGLSMLLPFGINDYGLKHVG
NTLKAWMEVFEIENGIHIFKLRSTAEDVATVSEIREGNFYVSFKIQESEKEQLKPLVDPD
VVFGFDTSYVLPQVFAELNLEQIKRIKQVMSNRVPCAFSPVITVLEPGKKVEIYTVVGHA
PNTNLLVEYSEKFSDSKYLEEKYRENRLITEDIVSRVWTKTGSKLFDEYAKQNYLDNVLR
GGYPVIVRNGENPLVYHIYSRKHGDLERDYNYFVLLPEYYSSGNANYRDVNQNRRDDVFF
NPGVERYNIRFFMNLIQTDGYNPLVINGVKYRVDVTKLDKLLLNDFFEDGTNVDVVLEFL
KSNSFTPGKLLKFIEDKNIKLRKDFEELLRYLGNYIEEEIDAVHGEGYWTDHWTYNLDLI
ESYLSVYPDHKEELLFNDESYTYYDDTYCVLPRSKRYVIADGKVRQYKSTYEDQEKKRLI
ESRAEYKNVMRKNKGTGDIYKTSLIAKLINLAVAKFATLDPSGIGIEMEAGKPGWYDALN
GLPGLFGSSVADSFELLRLLDFIIRTLKEYPHKTLRLPVEVLQLLRDLVTLVREYGNSTS
ENRDFDFWNKISILREKYREETKFGFIGDEREISALTTAGELEALANKLRNALDKAVEEN
DHLMPTYFYYDVENYVVEKVGSEDIVKVLKFSRKNMPLFLEGIVRGMKVYKEPEILKSIY
SKVKSSGLYDRKLKMYKVNASLENQSIEIGRAKAFTPGWLENESIWVHMEYKYMLELLRS
GLYDEFFEDFKNVIIAFLDPAIYGRSPLENSSFIASSANPDEKVHGTGFVARLSGATAEF
LSIWRIMMAGKNPFKVDNGKLVLVFEPVLPGWLFDENNKISFKFLGNCTVTYVNPDKLDT
YKVDYSKQRATLFLNDGERISLSSGLIEEKYAEMVRNGKVDRIEILIAQ
>pgaptmp_000227 glycoside hydrolase family 16 protein [Fervidobacterium gondwanense]
MIKDSRWKLVWSDEFSGPKIDTSKWRFEIGNNNGWGNGEWQYYTEGKNAWIENGMLVIEA
RNETVKEGSKTFNYTSTRMKTEGNFSVQYGKIEARIKFPYGKGLWPAFWMLGTNIRYVGW
PMCGEIDIVEFLGHDKWTAYGTLHGPGYHGNSAIGGKIRLEPPKPDFTSDFHVFGVMWDE
EKIVWYVDDTVYHIVTKSAVESRGKVWVFDNEFFIILNMAVGGYWPGYPTNETKFPAKMY
VDYVRVYELQSNE
>pgaptmp_000298 glycogen debranching protein GlgX [Fervidobacterium gondwanense]
MADYPLQYKNPGPDVVLKTKRGYPRLGATPDETGVNFAIFSRNATRVILELYQNYYDSIP
SHSFELDPIKNKTGDIWHIYVYGIGHGQYYGWRVDGTYDPLNGKRFNVNKLLIDPYAKAV
TTFFDWNDDAVYGYERNSPMGDLSFSTIDSSKSMIRSIVIDDSKYDWEDDRQLHIPWNET
IIYEMHVRLFTISPTSNVKFPGTFLGIIEKLDHLKELGVTTIELMPIFEFNLNSNPNVNP
VTGEQLKDVWGYNPLNFFAVTGNYSVGLKLGEQVFLFKDFVKMLHKNGFEVILDVVYNHT
GEGGEKGPTLCFRGIDNEIYYMLDPKNKRYYLNYSGCGNTLNCNHPVVKEMIIDSLRYWA
TEMHVDGFRFDLASVLGRTPDGRWIGDLSLLKDIAEDPIVGKLKLIAEGWDAAGGYHLGL
FPEGWAEWNGKYRDCVRKFVRGDNGVIEELMLRISGSPDLYANRKPHASINFITCHDGFT
MRDLLSYNKKHNEANGEGNRDGTDENFSYNYGVEGDTDNEKIVKIRKQQVKNFFAILMLS
HGTPMILMGDEFFRTQNGNNNAYCIDDETTWVDWTLKEKHKDLFEFVKKMIRFRKSHPAL
KRECFYEKYDKFGNLITDITWHGINPFEPDMCYHSHSIAFMISGSDPVKGLRIDNNIYVI
LNQWKEPLNFVLPPLQGEDWYLIVDTSRDYPDDFLETPYLVKGYYTAQPHSTVIFISD
>pgaptmp_000319 endo alpha-1,4 polygalactosaminidase [Fervidobacterium gondwanense]
MDSSFAFKLSILITLVISVLLITINLYAVEIKQGWILFTNGPDINSIINYPAKIVVIDYS
ADGTDKKAFSSAEINLLKSTGKKVFSYINFAIAEDWRFYWNKLPKSIILGNLEGWTGEYY
VKYWYAEWYSIIKEYMTKISNANFDGVVLDWINVYTHENLQKLSGKTQENLKLAIVENIR
KIVSEFPKMEYVLINGEDILIEFPDLKKSIKYVLVESLFFTNTKLKLSTKYYTERLSKLL
KLRNDGVEILSVEYIDNGNPLDKTNSERIKTYVELATKYGFIYYVARTDMKLNILNIPRV
IN
>pgaptmp_000467 transglycosylase SLT domain-containing protein [Fervidobacterium gondwanense]
MSKSSVRKPVLVAVVLFVLFGASILFAQLVEIQTPDWFKEHVQKRRKSVGQQTTQEFVDD
LWRVIYTVSMKYELPPTYIAVVIAVESNFTNAKGAGGVLGMMQILPSTAQSIAKLLKLDV
PKNGWNELLNNYELNITYGTAYLSYLFKKHGSLQKALEYYNNGKNKVIYAQTIMKQYSFY
DTLHTSEMKQKAEQNLASASVTQSAEQSATSTSTMLEATSLEITKEGSSTIASTNPGPST
VNDIPVIVPPSIPPLFGTK
>pgaptmp_000534 alpha-amylase family glycosyl hydrolase [Fervidobacterium gondwanense]
MKELKELSKYLKKKITGKTLYAIPSHWLISNYSGKLSMKDGRYFVDPYEYFAAVIDSILE
NDKGLDYSKSLAQINGESDASWLRKAKMYGALPRATVAYNHKGFGAFEPEDIFGYKESGT
FLKMIGLLPYLKELGINVLYMLPISKMSDVFKKGEVGSPYAVKNPVELDESYADPLLEGI
KLEEQFKALVQAAHMLGIRVVLDFIPRTAARDSDLIKTHPDWFYWIKIEEVANYKPPHIP
ELPFKIPDPEDLEIIYSSEEVKQHLKKFTLSPDKLDPEKWEKVKKMEGDILSNIAKEFGI
ITPPGFSDWVNDPQPTWDDVTFFRLYLDHPEASQKYVSKDQPPYVLFDVIKSSKFPGKKP
NKRLWEYIANIVPTYQKKFGIDGARIDMGHALPSELQDMIISAAKAIDPAFGFIAEELEM
KNDKKAKSEGYECILGNSWYASARPSEFYKFIEEIVPNLEVPYIASCETPDTPRVVAREN
GNKLKYLAPALLYLSPNSIPYINSGQEIEEIQPMNLGLDNTIYGKTVLPPDDQFYGKLAF
FDYYAMHWDKASKDMYNYLRWLLGLREEIEKVMDGVFRYVYLSYQDGTTANYSYWKGDIG
AIVLGNLNLVHEKYVEVFLKETVGRDIKAKDVRLITRFGKRKLGFELGNTIPVNLQPGEF
AVILVNWKD
>pgaptmp_000569 alpha-amylase family glycosyl hydrolase [Fervidobacterium gondwanense]
MKKGVTVRVNKKFLYLIVTLSIILILTHSCALLQLKKKTEIPEPSSNTMYSLLIRSFYDS
DGDGIGDFRGVAQKVEYFKELGIDTIWFLPFNKAKSYHGYDVEDYYDVEPDYGTFEEFKE
MLKILNENGIRVVMDLVVNHTANTHPWFKDAVENTTSSPYWNYYIMTLEDKSGHAHWHWK
MNSKGQKVWYFGLFDLSMPDLNFSNLAVMEEVKKIIDFWYLVGVDGFRLDAPKHYMGWDW
DDGITQSAQVARQIESYIRTKYGNDVILVGEVFDGNPSVLSQFAPLPVFNFTFMYNIRSN
YEGQDNLLQNAISWVNSNTYYLASYHFPFIDNHDLDRWISVLIDQKYSGNVTNGTKQYLL
TNAVLLSLKGIPTIYYGCEIGLRGWKWRTDPWDMPVREPMQWYTAQSGTGQTYWTKSVYQ
AKNITFGNANVDGAMYDEPNDGVSVQEQENGYTILNFFREFINLRKTYPALSKGTITVER
DWKNLIAIKRTYGSQEILVLINLDPQWSNTFTVPAGYKWVWYAFFNDTNFEFGPKNEAPL
GQNTNWTVNPRQIYVFVKN
>pgaptmp_000604 family 20 glycosylhydrolase [Fervidobacterium gondwanense]
MELILIPYPKVVKQCSGYVGLGTRIATTFYQVAPNSVDKLTKFLGQELRRLGFELSMDRT
EALILNLSVNPDVVVDQQGYKMFVEEEISIYANDDVGLFYGVQTLLQLFRNVAETKQLPK
LYIHDYPDILNRGVMLDISRDRIPKMDTLKVLVDKLSHLKINQLQLYMEHTFAYKNHRVV
WEEYSPLTAEEVRELDEYCKERHIELVPNQNTFGHMAKWLIHDEYKYLAEAPDGFETPWD
TKFLQPFSLSPAVPESIKLVDEILQELLPNFSSNKVNIGCDETFDLCQGKSKELCEKIGK
GRVYLDFLLKVYNIAKKHKQTVMFWGDIIENHPELIEELPKDMIAMVWGYEADHPFDEKC
KLYEQSNISFYVCPGTSTWNSFIGRSKNCIENIKNAISAAKKYHANGVLVTDWGDHGHSQ
HLPFSWIGFAYMAALSWNYTLDDSIEKVLRAIDIHVFETKEEISNVIFELGEICDRLPYT
PNGTPFFYTFLYPENVMNYAQKFRQKTIEDVKSSLNKSLLKLEKLKENNNLKEVVEQIAN
NVKLAIMGIRTIELLIKYGTIENVEDKEWERFEKDLEDILEEYSRIWLRLNRTGGLKQSL
EKLRRIERVRRGERPYLVF
>pgaptmp_000644 glycoside hydrolase family 30 beta sandwich domain-containing protein [Fervidobacterium gondwanense]
MQKIRIWLTTSDQRHLLDEVRIDELGDLAYREEFKIVVNPDKKYQIMDGFGASFTDASAY
LVYHKLSDEKRREVMEKLFDREKGIGISFLRQPMGATDYTTKIYSYDDLPEGVKEDRELK
HFSIDHDRKYIIPLLKEALKMNPQLKIMASPWSAPGWMKTTGSMIGGSLLRRYYDVYAQY
FVKFIKAYESEGIPIYAITVQNEPLYVPKEYPGMKMDWVEQADFIGDYLGPVFEKEGIKT
KILTYDHNWDNTTYAAYVLSDEKASKYVAGSAWHFYGGKHEAMTKIKEMFPDKEIWFTEG
SGGDWVPAFFNAYMDQMMHVIRIPRNWSKTVVWWNIALDEKRGPTILSNSTCRGLIEINQ
KTGEVKYNLDYYTLGHISKFVLPGAYRIDSYTYLDKLETVAFENPDGTRVLIISNRTQTN
KKVSVIEQEEEIFEIVLPSYGSATVVWR
>pgaptmp_000727 beta-glucosidase [Fervidobacterium gondwanense]
MDMLDIEKVISQMTLEEKIHFVVGVGVLGIEDNPKARVSGAAGETFEIPRLGIPRTVYAD
GPAGLRIDPERESDERKYHATAFPVETMLASTWNKNILKKVGEAMGEEVREYGVDVLLAP
AINIHRNPLCGRNFEYYSEDPLLTGELAASFVEGVQSQGVGACLKHFVVNEQETNRMTVD
TIVSERALREIYLKPFEIAIKKSKPWTVMSSYNKLNGYYTSQNSWLLTKVLRYEWQFDGF
VMTDWFAGDDGAKQMAAGNDLIMPGKSHQVLKHRRNEIDDIRKAIENGELTEEVLNERIR
NILRVLVKMPSFKGYNYSNNPDLEKNAKVSYEAGCEGVVLLKNNEVLPISKDTTIALFGT
GQIETIRGGTGSGETHPMYTINFLDGVVERGLNFDKELAQFYRAKIEELRNGEYRITRGQ
WNEEIKPKLPENLFIVSQLEDIAKRNDVAIIFITRISGEGYDRRAEKGDYYLTDDEYELI
KNVSETFHKYGKKSLVVLNIGSPIEVESWKELTDGILLVWQPGQEAGRIFADVISGKVNP
SGKLATTFPKDYKDVPSRSFPGEPKENPTSVTYDEGIYVGYRYYDTFRVEPSFEFGFGLS
YTKFEYSNLNLYKDGSSIVVCFDVKNVGNVPGKEITQLYVRAPRVKIDKPYQELKGFFKT
DTLAPGEMQKVKITVQISDLASFDGEKWVVEEGIYEFRVGASSRDIRLKGTLNL
>pgaptmp_000728 glycoside hydrolase family 16 protein [Fervidobacterium gondwanense]
MKVKYFSNILKIASIIVLYLFSSCNISEALGVNVMNISDPKWKLVWSDEFDGKELDKNKW
RFDIGNNNGWGNNELQYYTEGKNVKIENGMLIIEARREDVKDGNRTYNYTSSRIKTEGLF
SVQHGKVEARIKFPYGKGLWPAFWMLGTNIRYVGWPMCGEIDIVEFLGHDKWTVYGTIHG
PGYNGGKAISKSFKADATKDKSFVDEFYVYGIMWNEDEVVWYVNDKIYHRVSRESLEKQE
KLWVFDQPFFIILNLAVGGNWPGYPTFETPFPARMYVDYVRVYKLENE
>pgaptmp_000819 glycoside hydrolase family 38 C-terminal domain-containing protein [Fervidobacterium gondwanense]
MRKKDFEIGHLYRLLGELVPYAVVSKRDYEGWKHNESKISLPYKWDERILPAVFVNSFKF
TSLEKGYSCYLRAWFGGESLVLVDGQPYGEVNVFHKEVDLTKFCDGKEHILRIETMPRGL
FGTKEESVFKNSQLVIYDEEVKQVLNFIKNVIDVTKETDDESLANFLISETNAFLSSVSK
PKNTEAFKSSVVENPTILGQVTSTWSHPDFPNDKVIYDLSFKKMLLEKFEEYEKSIKFKG
LPLFPKVGNVFVCGHAHIDYAWLWPVEETKRKIVRTFANAVQLAEKYDEFIYSQSSAQMY
EDLKSSYPELFEKIRNLVKQGKWEPVGGMWVESDCNVPSVESLIRQFYYGQKFFEKEFGI
RSKVAWLPDVFGFSWVLPQILKQSGIEYFVTTKLSWNETNDFPYDLCVWRGIDGSKVVYY
SFKNYEEGYNGRISARSLINTFENFRHKDITKDILLSFGYGDGGGGPTEEMCDNYQPLNE
IPGIPNVRYSRVEDYMEHLVQDFDLSKLPVWDGELYLELHRGTLTSQARTKRLHKIAETQ
LRNTEVLNALYLENYQEEIDELWKVLLRNEFHDILPGSSIKEVYEDTERELTHVIESCEK
IQQSIVEKNLISTEGYTAFNFSSWQQCMRNDSSVKVEPLSFVHLDRLDDARIIKKEKAIK
IMVEGKDYIMENDKLKVRVYPDGSVNIYNKELKKWAFNKSGNLLRIYGDVPPYWENWDID
ASSKLSEWKPEVESVEILHTETSGKIKVKYVFDSTTIEQVYVLEPESDELLVETSADWHH
RRAVLKALFPTNVLSRYALYDIDGGYIQRSTTDNTSFEQARFEVLGHRWVDISQYDHGVC
ILNDGKYGHCVKGNTIEMTLLKAGIYPDFCVDEGHHEFKYSIHLHGKQDVIDFYKKADKL
NNPVKVYKGNLKEPKLQIRIEPENFKVLSVRKVNKKVYLRVLECTGSSGDVSIDFLTNGL
NFKKVSLVNALEDLIGDLNVVDNTVNIPAEPFKFYTISVEL
>pgaptmp_000823 discoidin domain-containing protein [Fervidobacterium gondwanense]
MRFKARIYVLLISVLIMSVLFAQEEFRIPESSYWYPNDLLDWSLEADPDAKYNVSQVPLQ
KRISGEKISSSASEKVKIVALSIMNSSTSGMPSQGRNDSMKVYPFTYWQYVDYLVAWAGS
AGEGIIVPPGPDTIDAGHKNGVPVLGTIFFPPNVYGGRRNWVDQVLQEDEDGTFPVADKL
IEVARYYGFDGWFINQETEGCNEEHANTMVRFIKYFKTKAPELIIFWYDAMTDTGEVAWQ
GELNETNVDFIVSNGERISDFMFVDFRWISSKRPNSIVNTLANSQKYNLSQYDFFAGVLL
QGDGYNTPYFNLPKIQNTDGTLKLSLGLYGPCWSYYSSRTFDEFWKKENVLWIGNHESLV
YGEKSVKPDWSGFAKFVVEKSPVTKLPFVTNFNVGHGKYFFVNGEKVKSTEWHNRSLQDV
MPTYRWKVEGKPLNVQIDYDNAYYGGSSLKFSGEMERNDTALYHLYVANLPVTNKTYFSV
AFLSEVGKVDGRIVLKFVDGETLSIPVPSMPQWRRYEYSLQNYAGKTISGIYLSVKSSAK
QTVSFNLGEIGVYEKAASPKANKVQIEDLTFSEGIYAQLKLTIQTSEKAKAYEIYRRLPT
GNELVWVSVNPYTYIYSLRRFGHENETVLQVVPVSENNTRGKAVSVSFKWPEYPKPKADF
VVSNTIIKPGESVVFESKSSETTEKLTWEFEGGEPAVSHENVVRVTYNKEGIYTVKLIAG
NISGEDVKEVQGMIVVTKNAEKIQNLALGKDTYASSFVPAEKPALAVDGTVENNSKWCAV
GDLPHWLVIDLGKEYIVNRVIIKHAESGKESADWNTKDYRIQISTDGENWKDVVVVRNNL
KGITEHSFPPVKGRYVRLFVEAPTQTGDKAARIYEVEVYGLEEQ
>pgaptmp_000833 beta-N-acetylhexosaminidase [Fervidobacterium gondwanense]
MRRINEESIGKLFMIGIYGTELTKETRDVLAHIRPGSVILFSRNIVGPEQVRKLIDDISN
FLGYKPIIAVDQEGGNVVRLKDGFNTLPSPMACAASRDVELFKKAVYLTSLEMRAVGVDW
NLAPVVDINVNPLNPVIGIRSFGDEPEIVTKFSNAFVEASEEAGVATCLKHFPGLGSVSI
DPHFDLPVINKTIDELLNFDLVPFKNVKCNAWMPSHVYFPRIQKDGLPASLSSEIVDIAR
IRLGFDGVIIVDDLLMGGTGKFTIEEKTLKAFNAGNDILTICHEPEKQIRAFDNFCEYVN
QNTDLKRRIIESLDRIENSFSKVKSHALFEHIDNGRFVREAKGTIDELVRKSITIVNLRD
YSLPLEEVDMVLTMLGVPGSPVVDQSLPVPQITQELSRLFNAYFEIISDTKLPEIEKVKG
KKILLFTFDMYRSKSLVNFIKELDSYSKLLLIALKNPYDAFYSRNSIVLYGSSATHQRIL
LDVLLGKVHAEGKLPVKPLEVV
>pgaptmp_000834 DUF1343 domain-containing protein [Fervidobacterium gondwanense]
MVRNGIDVLDYQSLKNYRIGLVSNYSSVNSKGELLTDILLSKGLTLRKLFIPEHGLYLAA
DGMEISDFFHPKLGIPVISVYGTRDEVSCEMLEDVDLIMYDIQDVGLRYYTFIYALANMM
KAAAKCGVKFLILDRFNLLGRKVFGPRMPEGINSIIGGYELPVQYGLTTGELALYYKKYL
KLDIDLEIVRCENWNGEAFPETGIFWNVPSPNLPTFSSLLCYAGICFFEATNLSVGRGTT
KPFEFLGAPWVDENDMYEYLKHRFPNLFCRKRQFIPQYREYAQNVCNGVEFFPKQDDNFF
EIAVALFEYFEKYEEFKVDYQRLEVFTGVREFMKNKEKFLSFDLCSYLEYVEDLLLYN
>pgaptmp_000932 alpha-glucosidase AglA [Fervidobacterium gondwanense]
MKNLKIGIIGAGSAVFSIRIISDLCKIQELSGTHVVLMDVDKKRLENVLILAKELTNFFN
ARITFSTVETIKETVEGADFVINTAMAGGHNYLELVRAIGEKYGYYRGVDAQNFNFVSDY
LNLTNWNQFALFLKIAKTIERLSPNAWYLQAANPVFEGTTLVSNEVGIKMVGFCHGHHAV
ETIAQTIGEKQYEWQVGGVNHGIWLTKFVDKDGKDLYQKLNEHMKKVQYEEFKPSDPFDD
QLSPVAWEMYKFYGLFPVGDTVRNSTWKYHRDLQTKIKWYGAPWGGADSEIGWKWYVEQL
NGAVHMIDTFVKLVTGGQKLTALKTGTPLDEYLDEILSEEKLSGEQHVPFINSVVNKKCD
RFVVNVLNKGKIKDLDYDIAVEICANVCGENIEFEETKLSERVVNWYLKPRILLAKQALE
AFKTQDVKLIADILERDPRTKSSEQIEKLIGELYPVVISKMKEIESQQ
>pgaptmp_001015 beta-glucosidase BglX [Fervidobacterium gondwanense]
MGRKKVDIKKLLQSMTLKEKIGQLVQLAPFLFKDSAKGIVTGPMEWLGIKDSDVWNAGSV
LGTAGAEETIEIQKMYLERNQKKIPLMFMADIIHGYRTIFPIPLALGCTWDEKLVEKAAR
VSAIEASAGGVHVTFSPMVDLVRDPRWGRVMESTGEDPYLNSVMARAFVRGYQGDDISKE
GNIASCVKHFAAYGAVEGGREYNTVDISERMLREFYLPAYKAAIDEGCKMVMTSFNTVNS
IPSSGNKWLLRGILRGEWGFDGVTISDWGAIKELIPHGVAEDEKEAAEKAIKAGADIDMM
TGCYAKNLEKLVKEGKVDEKLIDEAVYRILKLKEELGLFENPFKGADKEKEKQIVLCDEH
RRIAREVAAASVVLLKNQDVLPFDKNIRKLAIIGPYSDEHAILGPWSWQGKWEESVSLKE
GIANKIGESKVLVAKGCEIEGESDSQFKKSLRQALKAANEADIIVLALGEHYDMSGEARS
RAFITLPGRQEELAREIIKLGKPTVVVLFNGRPLEIRELYNIAPAILEAWFPGTEGGNAI
ADILFGDKNPSAKLTMSFPYTVGQIPVYYNHFNTGRPKPSEDSTERFCSHYIDIPNAPLL
PFGFGLSYTEFKYSKVKLDKKVLTQDSVIKASVKVKNVGRYPGDEIVQLYIRDMVASVVR
PVKELKGFKKIHLEVGEEKEVVFEIREEMLRFHNENMEYVSEKGKFQLMIGPNSKDVQTV
EFELR
>pgaptmp_001022 DUF1957 domain-containing protein [Fervidobacterium gondwanense]
MPRGQIMFVLHAHLPYVHHPEYPFFLEEHWLFEAITETYIPLLRMFKKLEEEKVPTKLTM
SITPPLMEMLANHDLQEKYEKHLEKLIDLARKEVERTKNEHPTKHKMAQYYLTHLQETLH
IFKDQYKRNILNGFKEYMARGYLDVITCNATHGYLPFMEQYPQAIRAQLEQAVKTYERHM
GVKPRGIWLAECAYFPELDRYLAEYGIEYFFVDSHALWYADERPRYGVYRPVITPNNVFA
FARDPESSEQVWSAQIGYPGDSNYREFYRDIGFDREYEYIRPYIDPSGVRMNTGIKYHKI
TSKDVPLEKKDYYDIDIAKQTAMNHAKDFLRKKEAQVEYLLDLFEGLKPIIVAPFDAELF
GHWWYEGPFFIEYFMREAAKSQKLRVVRACDVVDWIEKVQILTPAASSWGANGYNEVWLN
GTNDWIYPHLHEMVEKMTEMAKQHSEETDPIKIRTLNQMARELLLAQSSDWAFIMTTRTS
VEYAVNRTKTHIKRFLNLYDMIKSGNIDVGELQRLEYVDDIFPDIDYKMYLKF
>pgaptmp_001043 alpha-glucosidase [Fervidobacterium gondwanense]
MFEIKDKSLRIKLGGFELIHAEDFPILAVGYGENSYEMSHGNFNISKYYKEKIPLKKFRV
LTSSNETCEILFLSDNGEQVKCEFTIESNSLKIRILEHSHGLNRFWLYIPTSENEEIYGC
GEQFSYLNLRGKRVPLWVSEQGVGRNKRDIITHFANFKDDAGGDWYTTYFPQPTFVSNRS
YYAIFETYAYSKFDFSHKNFHEIEIHEIPKSIEFGTADNLYETVLNLTKRIGLPNPLPDW
VYDGVILGLQGGRDIVMQKIKNALDKGLKISGLWIQDWEGKRVTTFGKQLMWNWVYDANM
YPNLPEMISELRNMGIRTLGYINTFLALEGSLYKEASEKGYLVRKPNGEEYHVVVTTFPA
ALVDFTNPEAREWIKNVIKTNMIGIGLSGWMADFGEYLPTDAVLYDGTPAELYHNRFPVD
WAKINAEAVAEAGKSGEVVFFMRAGNLYSSKYSTLFWHGDQMVNWSKDDGLPSVIVAALS
MTMSGIGLTHSDIGGYTTLAKNIPDVVVTKRTKELFMRWVEQATFTPVMRTHEGNWPDEN
WQFDSDEETLLHFAKMSRIHALLKPYIKNLVGRYSTTGNPIIMPLNLKYKVEDTEGMKYE
YLFGEDLLVAPVIESGQSTKKVFLPEDEWVNLWSDKKYSGGWYEIDAPIGYPPVFYRQNS
EWGALFEKVGGAQ
