# Supplementary material for: Comparative genomics of Fervidobacterium: a new phylogenomic landscape of these wide-spread thermophilic anaerobes
Source: BMC Genomics. 2024 Dec 26;25:1248. doi: 10.1186/s12864-024-11128-x (PMC11673897; doi:10.1186/s12864-024-11128-x)
Supplement: Supplementary file 2 — Supplementary Material 2. [file 12864_2024_11128_MOESM2_ESM.zip › GH_HMM_GSH.faa]

>pgaptmp_000958 glycoside hydrolase family 38 C-terminal domain-containing protein [Fervidobacterium sp.]
MYRNKQIDCARFSKILDEVMPYCVTRIEKLTWIHKGKMIRLPYRWEAGNEPAIFESVFQQ
SLLESFHTCYLRAWFGGESLIKLDGLTLGEINEYHREINLTQFCDGRKHNLTVETMPRGL
FGTKSEPLFSEGHLICYDVDMLKAVRFFKNAIDVVQETNDEGLSTLILGLLDEHIQLIEI
PRGTKSYLEGLSENKSAKNLVLSVWEPPEISSQVALWRKEVRETLLIAYEKFRSELSKVS
VRFPKLGKVYLAGHAHIDYAWLWPVEETKRKIVRTFANAVQLAKKYPEFIYIQSSAQMYA
DLKEISPELYNEIKELVKTGKWEPVGGMWVESDCNVPSLESLIRQFYYGQSFFKKEFGKI
SKVAWLPDVFGFSWVLPQVLKQSGIEYFVTTKLTWNESNEFPYDICKWRGIDGTEVVYYS
YKNLEEGYNGRISAKSIINTWQNFRQKELTDKVFLTFGYGDGGGGPTEEMCENYYALKYV
PGIPDTVYSTPENFFEKLKEDFSFDKLPVWDGELYLELHRGTLTSQSRTKRLHKIAEDYL
RVTEILNALYDGELQPEIDELWKILLRNEFHDILPGSSIHEVYETTNAELSYIIQHCKEL
QQKLFLENIVSESGYITLFNTSSFSRSVEFELEKELELSFNGKPLKRVPTYDGKYFYKLG
DDTTTIEPLKLLSLSIKNPVDSVQNSAVREDFTLKKDGDGYQIENIHMKVSIFNDGSLQI
YNKRLGKYAFKGKGNLLALYKDIPAYWDNWDIDYHSHLSEKILKADNVSVVEDNELRKVL
KAQYTIEGSMVEQYFIIGSDSEEVVVRTRIDWHMRRTVLKIKFPTNILSRTAKFDIDGGF
IERATHRNTNFEKARFEVLAHRWVDISQYDLGVTIINDGKYGHSVEDSTISLTALKAGIY
PDFYDDEGLQEFSYAIYVHGPCDVKDIVKRADNFNKKIIVFEGLLSQPKNLIDVKSDNFK
ILSYRKVNGKKVLRLCEQVGSTGNLEIIPEFSFSRVYLTNILEEDVREVHVNAGAIMVEY
RPFKIYTMVIE
>pgaptmp_001044 alpha-glucosidase AglA [Fervidobacterium sp.]
MGKAGLRVSIIGAGSAVFSMKIISDFCKVSSLSDSNIVLMDIDKTRVENVLVLAKELSQY
FGAKLTFEIADTIKGAVEGSDFVINTAMAGGHGYLDLVRSIGEKHGYYRGIDAQNYNFVS
DYLNLTNWNQMTLFLKIARTIEKYAPEAWYLQAANPVLEGTTLVSTQTGIKMVGFCHGHY
GVEALAKFLGVSEYEWQVGGVNHGIWLTKFTTKEGKNLYEEIEKVAQNVKYEEFKPSNPF
DDQLSPVAWEMYKMYGLFPVGDTVRNSTWKYHRNLETKIKWYGAPWGGADSEIGWKWYVE
QLAQVVNVIDMFAKMLRSGVKINELKTGTPIDDYLKEILSEKLSGEQHVPFINSVVTNTP
GRFVVNVLNNGKIKNVDNDVAVEICATVCGEKFEFEETHVPERIVNWYLKPRILLAKQAL
DAFLNKNVKLIADILERDPRTKSSEQVEKLISELYPIVIKKAKEIEEQE
>pgaptmp_001120 DUF1957 domain-containing protein [Fervidobacterium sp.]
MPRGQMMFVLHAHLPYVHHPEYPFFLEEHWLFETITETYIPLLRMFRNLEQDKVPVKLTM
SITPPLMEMLANPDLQNKYEKHLEKLIELARKEVARTANEHPRKHKMAQYYLQNLEDTLY
IFREQYKKNILNGFKEYMARGYLDIITCNATHGYLPFMEQYPQAIRAQLEQAVKTYERHI
GVKPRGIWLAECAYFPGLDRYLAEYGLEYFFVDSHAFWYADERPRYGVYRPIVTPNNVFA
FARDPESSEQVWSAQIGYPGDSKYREFYRDIGFDREYEYIRPYIDPSGVRMNTGIKYHKI
TSKDTPLDKKDYYDIDEAKATAYEHAKDFLRKKEAQIDYLLNLFEGLEPVIVAPFDAELF
GHWWYEGPFFLEYFMREAAKSQKLRVVRACDVVDWIEKVQILTPAASSWGANSYNEVWLN
GTNDWIYPHLHEMVERMTEVAKEHANETDPLKIRVLNQMVRELLLAQSSDWAFIMTTGTS
VEYAVNRTKTHIKRFLNLYDMLKSGNIDIGELQRLEYVDDIFPDADYKMYLKI
>pgaptmp_001186 lytic transglycosylase domain-containing protein [Fervidobacterium sp.]
MRVFFMLIFISVVFLTLIFVELFPLKYYDIVVQYADGLDPLLVISVIRAESSFRPSAQSN
VGAYGLMQLMPETAEWVNKKFKTNFDYTTIEGNIALGCKYLNYLLEKDGELKTALIHYNT
GPYAPDDVKTDAGERYVRKVLRFYRIYRLLYRR
>pgaptmp_001342 alpha-amylase family glycosyl hydrolase [Fervidobacterium sp.]
MKELRELSKYLKRKITGKTLYALPRQWIIPNYSGKLSMKDGRYFVDPYEYYSIIIDTILE
NDKGLDYSKSLAMLNGEKDATWLRKAKMYGALPRATTAYNHKGFGAFEPEDIFGYKESGT
FLKMIGFLPYLKEMGINVLYMLPISKMSDVFKKGEVGSPYAVKNPIELDESYADPLLEGV
KLEEQFKALVQAAHMLGIRVVLDFIPRTAARDSDLIKSHPDWFYWIKIEEAASYKPPHIP
QLPFKIPDLEDLEVIYSADEVKTHLSKFTLSPDKIDKQKWEKVKKMEGDILSNIAREFGI
ITPPGFSDWVNDPQPTWDDVTFLRLYLDHPEASAKYVSKEQPPYVLFDVIKSSKFPGRKP
NKKLWEYIANIIPTYQKKYGIDGARIDMGHALPPQLQDMIISAAREIDPAFGFIAEELEM
KNDKKAKAEGYDCILGNSWYAVARPSEFYRFIEEIIPNLEVPYIASCETPDTPRIVAREN
GNKLKYLAPALLYLSPNSIAYINSGQEIEEIQPMNLGLDNTIYGKTLLPPDDQFYGKLAF
FDYYALHWDKAKEDMYNFLKWVLKIRDEISEFMDSEFRYVYLNYQDGTTANYSYWKGDKG
VIVLGNLDFVHEKYIEILVNETVGRNIEVRSVTVVTRHGKRKMGFSFGNNIPVNLMPGDF
VILLVNWE
>pgaptmp_001373 alpha-amylase family glycosyl hydrolase [Fervidobacterium sp.]
MHKVNKLSFYSFTVLILLLIFLGFSACSPLKTVSKGKIQISVNVNIPKSVETKDTKHKIN
AYIDEVSSVELVVYDSANVEVLRQSVNKNKDISFSFELPSGGTYKFVANGKREDNSLVFT
GEKTQTLQPGQNYSIIIDTKFVNGYLTVFVDLDDELLVMYDVQELRALLRDSSGNVIKDE
SFQITPEATRLSLSIECYPRVYSVGISARLKDKATSEEWSNNLDETAVSVEIKPGLTSVL
DGFRIFFDPAEGHPQITYKFGALAPTINGAIYNVDTNELTINWSYPSSIANAKFYVYFLD
KNNNLSLWDITTSHSSTQELLGVDFWNVQKIGVRAVVNGKESKIEYIDKSNVNITSINVP
LTSSTMYTLFIRSFYDSNGDGIGDFKGVSQKIDYLKSLGVDTVWFLPFNKAKSYHGYDVE
DYYGVEPDYGTFVDLENMIKVLNQNGIRVVMDLVVNHTSNTHPWFLDAVENTTNSKYWNY
YIMTLENRDGWDHWHWKINSKGQKVYYFGLFDSSMPDLNFDNPAVMEEIKRIIDFWITVG
VDGFRLDAPKHYKGWDWNDDIPGSAYYAKQIENYIRSKLGSDAIVVGEVYDGDPSVLSQF
APMPALNFTFMYGITANHEGKDNLLVETISWVNGATYYLNVNHFPFIDNHDLNRWISVLI
DQKYSGDTQAGIRQYLLTNALLLSLNGMPVIYYGDEIGLRGWKWNGDPWDLPVREPMQWY
ANQQGAEQTWWTKPIYQQKNITFGNANVDGAMYDDPNDGVSVEEEQTGYSILNFFKQFIN
LRASYPALAKGSLTIERDWKNLYVIKRVYGTQEVLVLINLDPTWPNNYTVPAGYRWVWYA
FFNGSMFEFGPKSESPLTNDTNWTVNPRQVYVFVKN
>pgaptmp_001490 glycosyl hydrolase family 65 protein [Fervidobacterium sp.]
MWVVERKEYHPVENLVYETIFTLANGYLSLRGREEFSNLTMKGSYVAGVFDKYLAQVTEL
VNLPDPLGFKIYLDNKELNLDYLPLTKYYRYLDMKQGILNSLYEFNVEGKIIRIESRRFV
SRPNIHRFGIQYTITPVNFSGKIVVENCIDTTTYNGYLDPHNKIQHYRVLRVEDLKPGVS
ASVKTHDKGHIIVLANAILAKDHKGENVLRYRKFRQIGDIPQEGYTIFLTEGQQVVIEKY
GVVYTSRDLESEKLKDKDVVDFVREKVENELNNFIRTGFESELKAHTEHMESVWKRMDIL
IDGDELAQQGIRFNLFHLYACAPDDQRVSIGARGLHGEGYKGHVFWDTEIFMFPFFLYTL
PEYAKNLLLYRYNTLDGARKNAQMNGYKGAQFPWESADDGLEVTPKWGEDYLGNPVRIWT
GDEEFHINADIAVALVHYHSVTGDDQFMVDYGVEVLLETGRFWASRLEYNEIKDRYEIRR
VIGPDEFHEHVDNNVYTNYLAKWNLEKAVEYYEWLSEKDPIKLEKLKTILGITEKEVRSW
KTLAEKVYIPRKEGEKLIEQFEGYFGLKEYEITEWDENGLPKWPKGLDLTKLGETKLIKQ
PDVVMLLLVLPEEFTEEEMKVNYEYYEKRTMHKSSLSPSMYSIMGLKVGDTHNAYKYFMK
TLLVDLEDNQGNTNNGFHAASAGGAWQCVVYGFGGMTLESDKLLNFSPWLPEKWQSVNFK
INYRGIPLDVLIKKDSIQITSPSEVELKIKGERKIVKPGENIFRL
>pgaptmp_001646 glycosidase [Fervidobacterium sp.]
MELKLERHPLNPILSPVPEHLWENKFVFNCAVVFDGELFHMLYRAQGADMVSRIGYAVSL
DGIKFNRLENPVFTPASKEELYGVEDPRITKIVDRYYMLYTAYSPKGPRVALASTKNFIT
WERYGIVIKDEINNKDAALFPERINGRYVMMHRFEPDIWLAFSDDLINWGDYVSIAGPRQ
GYWDNLKIGAGAPPIKTPYGWLLLYHGVEDAPRPIYRLGFMLLDLNDPTKILKRSEEPIL
EPTEEWEVFGGVPNVVFSDAMVEYKGKYYVYYGAADNYIALATIDVEKVLEWCRKI
>pgaptmp_001700 glycoside hydrolase family 31 protein [Fervidobacterium sp.]
MIYKIVYGEADAGSFAVLGRYANKISTAKPEEFDSLFKDLCAQVEIHDGQEFFVVKRRYH
ADGYFFGFGDKVGPLDRNGRKYIFWNTDNFTHHPGADPLYKSFPFYIYVSKDLKTKYGCF
TDYPGYLEIDLNSNNDKTLTFKSKAKGFVQYIIVEDSIKKILEQYLKLTGRNVAFPIWAF
GYQQSRWSYFNENEVLDIAKKFREKKIPCDVIYLDIDYMEKYKVFTWSKENFPNYKNMLE
SLHKDGFKIVSILDPGVKVEKGYFAFEEGKNNYFLKDNTGKDFEGAVWPGRVRFPDFLNK
NVRNWWAKNAKKYLNDGIDGFWNDMNEIAIFATEKDLEEAREKLKHAKLEDGINLAGMLG
TIGEIGRRGHGEDILHLDETPHWKVKNAYGLNMVRATSEMLQKENKRPFLITRSAYSGIQ
RYGGVWTGDNHSWWEHILQEIIRLNSLSLSGVFYSGCDVGGFGGDVNAQLLIRFMEFGLF
TPMFRNHSAIGTRRQEPWAFGSEVEEILREVIRWRYKLIPYIYTQYMFGVLKNRPLMRPL
FYDFEQLEAFNIEDEYLFGTDILVAPVYRPNIQKRLVWLPRTSIGIFDRKIYKRGWNIVE
TPIHYIPAFQISNSAIPMIEPTDYVDLSKVDKIYWKVFKTSQKSKVVGYFYEDDGTSLEY
KRGVYNLKQVVIKDGYLRIKTLNNRFPVKEREWEFEIIDQKGNFKKVSVVVSSDGEYRIP
IE
>pgaptmp_001709 glycoside hydrolase family 130 protein [Fervidobacterium sp.]
MKILTQSLPNIPWEDRPEGCSNVVWRYSKNPIIRRDQAKDSNSIFNSAVVPFKEGFAGVF
RVDDKQRRMNIRRGFSKDGINWEIDDKPIEFIQETREPVESEYKYDPRVVFIEDRYWITW
CNGYHGPTIGVGYTFDFEKFYQIENAFLPFNRNGVLFPRKINGKYAMLSRPSDNGHTPFG
DIFYSESPDMVHWGVHRFVMGAGYTPWQSLKIGAGPAPIETSEGWLLFYHGVLLSCNGYV
YSFGAALLDLDKPWKVIKRSKSYLLSPQTLYECVGDVPNVVFPVACLVDGDTGRLAIYYG
AADTVVALAFGYVQEIVDWLKYEN
>pgaptmp_001711 glycoside hydrolase family 5 protein [Fervidobacterium sp.]
MDQSVAETENKSAFEYNKMIGKGVNMGNALEAPFEGSWGVRIEDEYFEIIKKRGFDSVRI
PIRWSAHISDKPPYDIDKDFLERVKHVVDKALEANLTVIINTHHFEELYQDPDKYGDVLV
EIWRQVANFFKSYPENLFFEIYNEPVQNLTADKWNELYPKVLKVIRENNPNRIVIIDVPN
WSHYSAVRSLKLVKDEHIIVSFHYYEPFNFTHQGAEWVNPTPPVGVKWNGEEWEINQIRS
HFKYVSDWAKQNKVPIFLGEFGAYSKADMDSRVKWTESVRKMAEEFGFSYAYWEFCAGFG
IYDKWSQNWIEPLATAVVGTGKE
>pgaptmp_001713 beta-galactosidase BgaS [Fervidobacterium sp.]
MFPKSFMFGASLSGFQFEMGNPNDIKELDTQTDWFVWVRDLENLLNGIVSGDLPENGAWY
WRNYEKIHQLAVDFGMDTLRIGIEWSRIFPTSTKEIPFGEGMLEKLDEIANKEAVEHYRK
MMEDMKAKGLKVFVNLNHFTLPLWIHDPFAVRKGKPTDKLGWVSDDTPKEFAKYAEYIAW
KFSDIVDYWSSMNEPHVVAQLGYFQIMAGFPPNYFNPEWYIKSLKNQALAHNLAYDAIKK
HTDKPVGVIYSFTWFDTLKPNDEEIFENAMWLANWNYMDQVKDKIDYIGVNYYTRSVIDN
LPTPIKFQDFELNWYTVRGYGYACPEGGFALSGRPASEFGWEIYPEGLYYLLKAIYERYN
KPLIVTENGIADEKDKYRSQVIISHLYAVEKAMNEGVDVRGYLHWSIIDNYEWAKGYSKR
FGLAYTDLEKKTYIPRPSMYIFREIAKTRSIDQLKGYDPYNLMKF
>pgaptmp_001806 alpha-amylase family glycosyl hydrolase [Fervidobacterium sp.]
MIGYEIFVRSFADSNDDGIGDFKGIAQKADYLKMLGVDLVWLTPHFKSPSYHGYDIIDYF
DTNSSFGSLSDFKAMVDALHEKGIKVVIDLPLNHVSDRHPWFKAAMNGEKPYVDYFLWAQ
PHFNLSEKRHWDEELLWHNRNGKWYYGVFGGSSPDLNYENPEVVEKSLEIVEFWLNQGVD
GFRFDAAKHIYDYDIREGRFRYDHDKNVAYWKLVMDKARKVKGSDVFAVTEVWDDPEIVD
RYAQTIGCSFNFYFTEAIRESMQHGAVYKIVDCFQRTLSKKPYLPSNFTGNHDMHRLASL
IQQEEQRKVFFGLLMTAPGVPFIYYGDEVGMKGIYDSIFTEDVIEPFPWYASLSGEGQTF
WKAVRFNRAFTGVSVEEQLNREGSLLSEVMAWTKFRKENEWLTNAWVEHVTHNTFVVAYT
VTDGDNGFRVYANIAGHNESFEGINLKPHEVKIV
>pgaptmp_001836 alpha-amylase family glycosyl hydrolase [Fervidobacterium sp.]
MKGKAFANFLKSVVGLLLFGFMFSYVLDAVGFSDVLTQYKGGWADKVLYMIMIDRFNDGE
PSNNNQGKGEYNPRDGAKYSGGDLKGIIDKIDYIKGLGVDGIWITPPVANQWWDPWVNYG
GYHGYWARDFKKVDEHFGTLEDYKALADALHKNGMKLIQDIVVNHVGNYFRFRNGKFELN
TGSIPTSAPTQYPFSLNNYNDPEQRQRAIYHWTPDINNYSDPEQKLNYQMSGLDDLNTEN
PEVVEALKDSYAYWIKEVGVDGFRVDTAMYVPKSFFDEFFKGNGGMFSLKEDFIAFGETW
LSSKPYENVSDFEIASYFDHGFNSMLDFTLMEEIRRVIKGGQPTDFLAYRLKVRNETLKK
GLLVTFIDNHDMERFGKGATPNITMQALGLLLTLPGMPVIYYGTEQYFEETRASMFKGGW
GSFGQDHFNTESDMYKFIKNGIEFRKSHPATRYGEVNVLLSEKRGAGLLVYTLKCEEEEL
FIVLNTANDPRIANFKTNYEPGTTLEPIYNFSGGVGTPLVVKDGGYVSLRIPARTLTVFG
ILTEKSELYKTNTTISLNLSDGEKITALKEITGTTNAKAVYVYIDRKVENEIKIEPTDGK
FAFTIDPFKLDPGEHVLLVRAVGKNVKDTVYTDEIRFIVELEKKLLAETKDPLDDDIGFT
GTYVYPTDATFKRQMDIVEAKVESIGSTLVISIKPRDLTKTWGPPNGFDHVTYQIFIDDP
TKKGTGVLPLQNYEFDNWDWDWEVFATGWSSAIYTSQEASKDRFGTQIGSPEVFVEDGWV
KIIIKGDWLGNPSSFEGWTIYVTSWDYDGIENKFRPLQQEPKAYIMGGGNPTDPLIMDDL
WLEIK
>pgaptmp_001931 Gfo/Idh/MocA family oxidoreductase [Fervidobacterium sp.]
MSERKLKMALVGCGRIGSSKHVEAIVKNSDVIQAVAVCDIVIEKAERVAQSIEERAGYKP
KVYQKYEDIIKNEDIDFVAIATESGYHYEISMDFLRAGVHVLVEKPMALSTKHMDEMIKT
AKEKSVKLGVCFQNRFNPPIVELRKKVESGAFGRINYGVANIRWNRDKNYYEQASWRGTW
QLDGGSLMNQCTHNIDLLQWMLGGEVEEVYGVIRNFHHPYIEAEDFGGAIVKFKDGKVGI
IEGTSTIYPRNLEETLSIFGEQGTVIIGGLAVNKILVWKFPGEDSHPFMELPDPDTVYGF
GHVPLYRDFYESIIYDRAPKIPGEEGRKAVEIVLAIYKSALENKPVKFPFEFDSTQMKGW
EGHYVVRG
>pgaptmp_000036 GH1 family beta-glucosidase [Fervidobacterium sp.]
MIRRSDFPKDFIFGTATAAYQIEGAANEDGRGPSIWDVFSHTPGKTLNGDTGDVACDHYH
RYKEDIQLMKEIGLDAYRFSISWPRIMPDGKNINQKGVDFYNRLVDELLKNDIKPFVTLY
HWDLPYALYEKGGWLNPDIALYFRAYATFMFNELGDRVKHWITLNEPWCSSFLGYYTGEH
APGHQNLQEAITAAHNLLRAHGHAVQAFREEVKDGKVGLTNVVMKIEPGDAKPESFLVAN
LVDKFVNAWFHDPVVFGKYPEEAVALYTEKGLQVPDSDMNIISTPIDFFGVNYYTRTLVV
FDMNNPLGFSYVQGDLPKTEMGWEIYPQGLFDMLVYLKERYKLPLYITENGMAGPDKLEN
GRVHDNYRIEYLEKHFEKALEAINAGVDLKGYFIWSLMDNFEWAYGYSKRFGIIYVDYNT
QKRILKDSALWLKEFLKS
>pgaptmp_000219 glycogen debranching protein GlgX [Fervidobacterium sp.]
MADYPLQYKNPGPDVVLKTKRGYPRLGATPDETGVNFAIFSRHATRVILELYQNYYDDKP
SHVFELDPVKNKTGDIWHIYVYGVGHGQYYGWRIDGPYDPINGKRFNVNKLLIDPYAKAI
TTFFDWNDDAVYGYDRNSPMGDLSFSTLDSAKSMIRSIVIDDSKYDWEDDRQLHIPWNET
IIYEMHVRLFTISPTSNVKFPGTFLGIIEKLDHLKELGVTTIELMPIFEFNLNSNPNINP
LTGERLKDVWGYNPLNFFAVTGNYSVSLKLGEQVFLFKDFVKLMHKNGFEVILDVVYNHT
GEGGERGPTICFRGIDNEIYYMLDPKNKRYYLNYSGCGNTLNCNHPVVKEMIIDSLRYWA
TEMHVDGFRFDLASILGRTPDGRWIGDFSLLKDIAEDPIVGKLKLIAEGWDAAGGYYLGQ
FPEGWAEWNGKYRDCVRRFVRGDNGTIQELMLRIAGSPDLYANRQPHASINFITCHDGFT
MRDLVSYNQKHNEANGENNKDGADENFSYNYGVEGDTDDENIIKIRKQQIKNFFAILMVS
HGTPMILMGDEMFRTQKGNNNAYCIDDETTWVDWTLKEKHKDLFEFVKKIIHFRKLHNAL
KRECFYQRYDKFGNLVTDITWHGVNPFEPDTSYHSHSIAFMISGFDPVKGVRIDNDIYVI
LNQWVEPLKFVLPPLYGQFWYRVVDTAQEYPRDFLDVPEKIDGYYIAQPRSTVIFISDAQ
>pgaptmp_000239 endo alpha-1,4 polygalactosaminidase [Fervidobacterium sp.]
MTNDFVSKIALTTIFFVLLFPIFLSLFATEVPQDWILYTNGPKLEELMLVKADLVVIDYS
ADGTDKKAFKKEDITPLQSRGKKVFSYLNFAVAENWRFYWNSLNKAIVLGALDNWPGEYY
VKYWYSEWYDVVKEYMKRISSAGFNGVALDWINIYQHTKLQKLSGKNAEALKNAMVENLR
KLTNDFPKLEYALVNGEDILLEFPDLRERAKYVIVESLFFSKGQLVTNTEEFVRRVNKLT
QLVKNGITILSVEYIDNGNPFDSTNAERIKTYVSLARKYKFKYYIARLDMKLNVVNIPRI
PKSKD
>pgaptmp_000267 family 20 glycosylhydrolase [Fervidobacterium sp.]
MGKELLLIPKPKMVRWTFERESGVTIPKNGFIYTTNEKIAKYLKEKEAVFKEYTIIKSTK
GDEFVQLVVNPYIFPKKEGYRLTIDRNIIIIAHDEAGLFYGVQTLRQILRQISQFENKLP
KLFIEDFPDYGNRGIMIDISRDRIPNLEVLKSIIGKLSELKINQVQLYMEHTFAYRGHEK
VWKEYSALTHEEIIELDAFCKEHFIELVPNQNTFGHLSKWLIHDEYKHLAEAPDGYDTPW
GGRYEYPFSISPLVPGSLDFVKELLGELLPNFSSEQVNIGCDETFDLGQGKSKELCEQYG
KGKVYFDFLMKIYSIAKSYKKAVMFWGDIIENHPEFIPQLPKDMIAMVWGYEANHPFDEK
CKLYSESGLSFYVCPGTSTWNAFIGRADNAIENIRNAIYNGYKHGAIGVLTTDWGDNGHP
QHLPFSWIGFSMSAALSWNLAGITIEELLNSINFHIFETEKPLAEVIYRLGQLHNALPYT
PNGTPYFYAFIFPDRFSQNEKLKEINEETLDKLRNELKEIKEDLCSMSLEDKHLENIIEQ
LVNNIEFANLGVQVLSFLKTYGSIESVPDNEWNEFDTELERVLKDYKRIWLKWNRPGGLE
QSVFKLTRIRRVRNGDRRGLIF
>pgaptmp_000286 cyclomaltodextrinase [Fervidobacterium sp.]
MHSEITNLYPIPSWVHESVIYQIFPDRFAIGKGKTVKDKAELYTKRGGRIVEWNVPPKRK
DKAEHVKDFYGGDLWGIAEKLDYLKDLGVNVIYTNPIFLSPTNHKYDAINYMKIDPQFGG
EKAFKYYIKKAKSENFRLILDGVFNHLSSENPWFKKAIKGDKRHVSKFAIYGDGHRAWYG
HKSLPEWHLEEVEVMNYILSVVEHYLRQGIDGWRLDVGFDLGYVNNALIAKTAKSISIEK
YVVTETWNYPSNWHMVDGIMNYHFRNSVIAYLKGEFDNLAEALQGAYNDTPNIHGCWNML
DSHDTERLATVIPDKDLRKLAIVLQFTYPGVPVVYYGTEIGIEGGGDPECRATMRWNEED
WDKDLREFYKKLIKIRKSETALKIGTFEVLNKEPLVFYRRTPHVLDGMIVAINKGEKKAV
TVSVPDGRLLAGTCFTDLVTGEEFWITAGVMTIDIPAKGFRLLRVTNKTRNGYNMYKRIY
>pgaptmp_000304 Gfo/Idh/MocA family oxidoreductase [Fervidobacterium sp.]
MKKIRLGIVGCGIAARELHFPALKELTDKFEIVAVTSRTREHAEDFAKLVSETLGSTPQV
FNSYEELLLSKQVDAVDLTLPIELNVPFIKQAVEHDLHVICEKPISTDVKSGKELVEFSL
QTNKVIYIAENYRHAFKYNKIRELLHEGAIGQPIFVDWHLWIGMDKENKYVKTTWRQIPK
HIGGFLSDGGVHHIAALRVMLGDIEWVSGQVKRITDYLGDVDFLSTLFEFKTGVVGNYTV
SYAVKGEEYFEIVGTEGKIRLTPNSIVLSGKVDEDIPLIQENTFKKEFEDFYEVLTTEKP
NILGNPAEALKDLAFFEAAIKSKGEKVEIERLIKEA
>pgaptmp_000444 glycoside hydrolase family 16 protein [Fervidobacterium sp.]
MIKDPRWKLVWSDEFDGKELDTSKWRYDIGNNNGWGNGEWQYYTEGKNAWIEKGMLVIEA
RKETVKDGNKTFNYTSTRIKTEGKFTVQYGKIEARIKFPYGKGLWPAFWMLGSNFRYVGW
PTCGEIDIVEFLGHDKWTAYGTLHGPGYFGSNGIQGRIRLEPPTPDFASDFHVFGIMWDE
EKIVWYVDDKVYHIVTKSAIESRGKAWVFDNDFFIILNLAVGGYWPGYPTNETPFPARMY
VDYVRVYQMESEETGEE
>pgaptmp_000445 cellobiose phosphorylase [Fervidobacterium sp.]
MVRYYFDENKRFVVEDYNNSKPFASFLPGIAGKKGIPLWVFYVNRAQAIASFGIAHKDNP
IMEFHPAFRSYQVVFTHGFRTFVKDLSMDSFFEPFGKVAFDKVTQRMYIARNEVELEEIN
NVHGLKTNVLYFILPQEKLGALIRIVKFQNISNEVKHFEILDGLPALLPYGINDYGLKHV
GNTLKAWMEVYNLENKMPVFKLRSTAEDVAAVSEFKEGNFYVSFKIQSEKKELLTPLVDP
DIVFGMNTSYIEPDVFIGSRLENIRKMKQITSNRVPCAFSPVEVTLQPGEEFYIYTVVGH
TPDINLLNEYAERFSSQEYLENKRKEGNKIIEEIVNDVWTNTSSDLFDEYAKQTYLDNIL
RGGYPVVLREGKDRLVYHIYSRKHGDLERDYNYFVLLPEYYSSGNANYRDVNQNRREDVV
FHPEVGNYNIRFFVNLIQPDGYNPLVINGVRYRLKPECEGIKDFLKAELGNSENADKLFN
FLNAGNLTPGKLLTFIEKENIVLKKDFEEFLRNLAEYFEEETDAVHGEGFWTDHWTYNLD
LIESYLAIYPETKEEILFDDKSYTYYDNAECVLPRSKRYVFVDGKVRQYNSLYLDEEKKR
LIESRDKFKNVVRTNKGKGEIYRTTLITKLVNLLAVKFATTDPAGVGIEMEAGKPGWYDA
LNGLPGLFGSSVAESFELLRLMNFIIETLKEYQHRKVNLPVEVMELIKKEAEIVDWYNAC
NDTDKDFKYWEKMSDLREAYREDVKFGFFGEEVEITANELGSVLERFRSKLKSALDKAIA
ESNGMMPTYYYFEAEKYEIINEEGNQKFVKVHKFKQKPMPYFLEGMVRGFKAYGNNKEFI
KEVYKKVKSSELYDKKLKMYKVNAPLKEQSIEIGRAKAFTPGWLENESIWLHMEYKYMLE
LIKNGLYEEFYEDFKNVIVAFMDPEVYGRSPLENSSFIASSANPDEKIHGTGFVARLSGA
SAEFLSMWRIMLAGLKPFKFINGKLFLSFEPILPGWLFDEEGKVSFNFLGKVKVTYLNPK
RLDTFKFDVSKQRISLTTTTCEKIQIASNLIEEPYARLIRDGKIESIEITFLYE
>pgaptmp_000446 beta-glucosidase [Fervidobacterium sp.]
MVFDIERVISEMTVDEKISFLVGVGLLSLPNNPAPRVKGAAGETRPIERLGIPGMVLADG
PAGLRIDPERENDENKYHATAFPVETMLAATWNRNLLRKVGEAMGEEVKEYGVDILLAPA
INIHRNPLCGRNFEYYSEDPLLTGEMAASFVEGVQSQGVGACLKHFVVNEQETNRMTVDT
IVSERALREIYLKPFEIAIKKAKPWTVMSSYNKLNGKYTSQNKWLLKDVLRDEWGFDGLV
MTDWFAGDNAAEQIKSWNDLLMPGNTYQIFKHRRPEIEEIKEAYERGEITDEMLNERVRT
ILKVLVKTPSFKGYNYSNKPNLDEHAKVSYEAGCEGVVLLKNENTLPLSPDTKIALFGTG
QIETIRGGTGSGETHPRYTINFLDGAIEKGLNVDMELAEFYRKKVSDFRAKDYVITKGQW
GEDIVPKLPQDFISEEDIEKYALRNDVGIFIITRISGEGVDRKLEKGDFYLADDEISIMS
KLSTAFRKHGKKFVVVLNIGSPIEVESWKNLCDAILLVWQPGQEAGRIFADVISGKVNPS
GKLPTTFPKRYEDVPSRSFPGEPKDNPQVVVYDEDIYVGYRYYDTFRIEPAFEFGFGLSY
TTFEYSNLKLHRDGGDIVVTFEVKNTGNMVGKEVAQIYVRAPKGKIDKPYQELKGFEKTK
LLGPGETQKIEVRIPVSSLASFNGHCWVVEKGEYEIRVGASSRDIRLIGKYVLD
>pgaptmp_000459 glycoside hydrolase family 30 beta sandwich domain-containing protein [Fervidobacterium sp.]
MSRAKKTLVKFTLYIQILFLVCIATLSSSNTLTTAYNTTKEVKKVENLKVRVWLTTVDQK
HLLKQVDIKEPLSTSYQEEYKIVVNTSKKYQQMDGFGASFTDASAYLVYNKLSPEKRREV
MEKLFDREKGIGISFLRQPMGATDYTTKLYSYDDLPPGVAEDPELKYFSIDHDKKYIIPL
LKEAMEINPELKIMASPWSPPGWMKTTGSMIGGSLRRSYYGVYAQYFVKFIKAYEAEGIP
IYAITVQNEPLYVPKEYPGMKMDWVEQADFIGEYLGPAFESAGIKTKILCYDHNWDNTTY
AAYVLSHEKASKYVAGSAWHFYGGKHEAMSKIKEMFPDKEIWFTEGSGGDWVPAFFNAYM
DQMMHVIRIPRNWAKTVVWWNIALDERRGPTILSKSTCRGLIEINQKTGEVKYNVDYYTL
GHISKFVLPGAYRIDSYTYQDKLESVAFLNPNGSRVLIVSNRTNTAKKVQVVEDGLEVFS
YILPAYASATFVWQE
>pgaptmp_000797 alpha-galactosidase [Fervidobacterium sp.]
MYIPSLSEIRKIIGYRKFDRYELILEVRKIPAGYKISGEIKGIVDDVELFSFPRPDKVLA
NNWQSWGPARVITKDFKLNFPKDLIEKFGFSASIMPEVYFDNLISDYFLAADTFVVGALK
SEIGHVYFKLSDDTISVHLRYFGKMFDEWTPIEPIAVINLNPDDGLTYYAELIAKENNIT
FSSHNPVSWSSWYQYYLDFNYEKMISDLEKSKELDLGYEVFQIDDAWEIDIGDWVPNEKF
PSLKEVADKIASYGYKPGIWLAPFSISETSNVFKNHPDWLVKNESGVPVVAYENWSKKIY
ALDTTHPEAVEWLKNLFVGLKANGFDYFKIDFLFAGAIQGKRYKHNVSPIEAYRMGLKVI
REAVGDSFVLGCGAPLLPSVGLVDGMRISAATASFWDPNGPDIGYPNAYYALRNVITRNF
MNNILWWNDPDCLMLRKEDTQLNDAHRELYTIASLLLDNMIIQSDNLSYEIDKNLWNLVK
KYKTYGRRRFKVSGLMNGRYKITSCGTNGCDELVIDDLATLQYKVNYDTPRIELSKVVEK
RTDGRIFNYYREKQ
>pgaptmp_000799 beta-galactosidase [Fervidobacterium sp.]
MDIYGADYYPEHWDRSFWKKHVDLMKVYGIEWVRIGEFMWSVVEPRNGEFDFSLLDEAIE
LLSENGIKIILGTPTATPPAWLVSKYPEILPVDWNGRVRGFGSRRHYSPNSKAYLEYALR
IVEQYASRYGDAIDVWQIDNEFGCHGTTYSFTNEDLVAFREWLKEKYGTIENLNKHWGTV
FWSQTYNSWDEIVFPINTPTFENPHQMLDIYRFMSDSFIRFLKSQVEIIRKYSSKPITHN
FMVDFMDLDYRRMARYVDFVSWDNYIATEEYDPLRQSANHSLMRSLKHQPFLVIEQQPAR
VNWRQVNENYEPEYLAMWTKQAYLNGAMGVMPFRFDQIRFGAEQYHAGLLDYYGRPTKRL
EAYSKVKNQTPGVITPKPEVAIYFDYENEWIHRINHLNRNFKYWDAIVDIYKAVKNLGYN
AEFVFNEDEVEGYNVLIVPYASYISEEFIEKIKKFEGPVYLTAMSSIKDKYNWLTERMPW
HLVDEFGIEVVDFGGIKEEKGYLFSQCVTTLFWKDELEVLDAKVIGSFENGAPLVTVKNN
RYYVASVLDENGWKLLLSENLRPRVLGKGYELVNVERDSRELTGVLNTLPTENKLYIDGS
LHVLKPFEFRFVER
>pgaptmp_000689 glycoside hydrolase family 16 protein [Fervidobacterium sp.]
MNISDPKWKLVWSDEFDGKELDKNKWRFDIGNNNGWGNNELQYYTEGKNVKIENGMLIIE
ARREDVKDGNRTYNYTSSRIKTEGLFSVQYGKVEARIKFPYGKGLWPAFWMLGTNIRYVG
WPMCGEIDIVEFLGHDKWTVYGTIHGPGYNGGKAISKSFKADATKDKSFVDEFYVYGIMW
NEDEVVWYVNDKIYHRVSRESLEKQEKLWVFDQPFFIILNLAVGGNWPGYPTFETPFPAR
MYVDYVRVYKLENE
>pgaptmp_001664 type I pullulanase [Fervidobacterium sp.]
MGLLKKLSVITLIVFALSISFAETELIIHYHRWDGNYDGWNLWIWWVEPISKEGAAYQFT
EKDDFGVVAKVKFPETLTKVGIIVRLGEWREKDVAMDRFITIKDGKAEVWLLQGIEQIYT
TKPDTSPRVLFAQARAQYTIEAYLTGQVDTTKVGAKVTVDGQPLKIARVEKANPTDISRT
NHVKVVLAEPIKLEDVNKDVQVEIEGYKPARVIMMEILDKIYYDGPLGFEYTPEKTTIRV
WSPVSKTVDVLLYKNWDDKEPTQVVPMKYIGNGAWEAVLEGNWDGWFYKIRYFSYGEYRE
SVDYFSKAVTKNSAKSAIIDFSKTNPESWEKVARPPLVAPEDAIIYEIHIADMTGLDNSG
VKNKALYLGLTEKGTRGPNGVTTGLDHLVELGVTHVHILPMFDFWTGDEADKDFERSYNW
GYDPYLFTVPEGRYSTDPINPYTRIIEVKQMVKALHENGIRVILDMVFPHTWGVGVMSPF
DQAVPYYFYRIDKTGAYLNESGCGNVIASERPMMRKYIVDTLKWWVTEYKIDGFRFDQMG
LMDKVTMLAIKSELSKIEPSVVLYGEPWGGWGAPIRFGKADVGGTGIAAFNDEFRDALRG
SVFNATVKGFLMGALAKETGVKRGVAGSIEYDEVIRSFAKDPQETINYVEVHDNHTLWDK
NYLAAQADTTVKWTEEMLKDAQKLAGAILLTSQGIPFLHAGQDFARTKKFDENSYKSPIS
INGLDYARKAEFIDVFNYYKGLIELRKSHIAFRQRTAEDIRKKLTFLPSPRKMVAFVLKD
EKDPWKEILVIYNGDTKDQQFTLPDGTWNVVVDKDNAGTKVLYQVSGKINIKAISAMVMY
KGN
