# Supplementary material for: Comparative genomics of Fervidobacterium: a new phylogenomic landscape of these wide-spread thermophilic anaerobes
Source: BMC Genomics. 2024 Dec 26;25:1248. doi: 10.1186/s12864-024-11128-x (PMC11673897; doi:10.1186/s12864-024-11128-x)
Supplement: Supplementary file 2 — Supplementary Material 2. [file 12864_2024_11128_MOESM2_ESM.zip › GH_HMM_H21.faa]

>pgaptmp_001114 beta-glucosidase BglX [Fervidobacterium islandicum]
MAQKVNIEELLKSMTLKEKIGQLTQLAPFFFKDSAKGIVTGPMEALGIKDSDIWNAGSVL
GTAGAEETFEIQKLYLERNEKKIPLMFMADIIHGYRTIFPIPLALGCTWDENLVEKVARV
SAIEASAGGVHVTFSPMVDLVRDPRWGRVMESTGEDPYLNSVMARAFVRGYQGGDISKEG
NIASCVKHFAAYGAVEGGREYNTVDVSERMLREFYLPSYKAAIDEGCKMVMTSFNIVNSI
PSSGNKWLLRGILRGEWGFDGVTISDWGAIKELIPHGVAEDEKEAAKKAIQAGVDIDMMS
GCYAKHLEELVEEGQVDIELIDEAVFRVLKLKEELGLFEDPFKGVDKEKEKRVVLCDEHR
RIAREVAAASVVLLKNENVLPFSKDIKKLAIIGPYADEHAILGPWSWQGKWEETVSLKEG
IINKIGESKVLVEKGCEIEGESDAQYKESLRKAIKAASEADAVILALGEHYDMSGEARSR
AFITLPGRQEDLAREIIKLRKPTVVILFNGRPLEIRELYKIAPAVLEAWFPGTEGGNAIA
DILFADKIPSAKLTMSFPYTVGQIPVYYNHFNTGRPKPSEDSTERFCSHYVDIPNAPLLP
FGFGLSYTQFEYSKIELDKNILHANNSIKAAVKVKNVGKYPGDEIVQLYIRDLTASVVRP
VKELKGFKKIHLEVGEEKEAVFEITEDMLRFYNENMEYISEKGKFLLMIGPNSRDLQTVE
FEYR
>pgaptmp_001120 DUF1957 domain-containing protein [Fervidobacterium islandicum]
MPRGQMMFVLHAHLPYVHHPEYPFFLEEHWLFEAITETYIPLLRMFKNLEQDKVPVKLTM
SITPPLMEMLANPDLQNKYERHLEKLIELSRKEVTRTTNEHPKKHKMAQYYLQLFEDTLY
IFKEQYKKNILNGFKEYMARGYLDIITCNATHGYLPFMEQYPQAIRAQLEQAVKTYERHI
GVKPRGIWLAECAYFPGLDRYLAEYGIEYFFVDSHAFWYADERPRYGVYRPIITPNNVFA
FARDPESSEQVWSAQIGYPGDSRYREFYRDIGFDREYEYIRPYIDPSGVRMNIGIKYHKI
TSKDTPLDKKDYYDIDEAKATAYEHAKDFLKKKEAQVDYLLNLFEGLEPIIVAPFDAELF
GHWWFEGPYFLEYFMREAAKSQKLRVTRACDVVDWVEKVQILTPAASSWGANGYNEVWLN
GTNDWIYPHLHEMVERMTEIAKEHANETDPLKIRVLNQMVRELLLAQSSDWAFIMTTGTS
VEYAVNRTKTHIKRFLNLYDMLKSGNIDIGELQRLEYVDDIFPDADYKMYLKI
>pgaptmp_001146 alpha-glucosidase [Fervidobacterium islandicum]
MIEISENSLRLRIGNFELAHSEDFPIFAVGRGENTYEMSHGNFNISKYYNEKIPLRKFKV
LSKNENQCEILFFSPSGEELKSKFSLIADKLTIEILSASKNLNRFWIYIPTYESEEIYGC
GEQYSYLNLRGKRVPLWVSEQGVGRNKRDIITHFANFKDDAGGDWYTTYFPQPTFVSSRN
YYSIVHSYAYSEFDFSHEDFHELEIHEIPKKIEFGTGNSLIDTVVKLTKSIGLPNPLPDW
VYDGVILGLQGGRDVVMPKIMRALEKGLKITGLWIQDWEGKRITTFGKQLMWNWVYDENM
YPNLPEMIDQLRDMGIRTLGYINTFLALEGSLYQEASKKGYLVRKPNGEEYHVVVTTFPA
ALVDFTNPEAREWIKKVIKSNMIGIGLSGWMADFGEYLPTDAVLYDGTPAELYHNRYPVD
WAKINAEAVEEAGKMGEVVFFMRAGNLHSARYSTLFWHGDQLVNWSKDDGLPSVIVAALS
MTMSGIGLTHSDIGGYTTLAKNVPDIVVTKRTKELFMRWAEQSTFTPVMRTHEGNWPDEN
WQFDSDEETLKHFARMSMVHYALKPYIKQLVEKYAYEGKPIIMPLNLRYRIENTEELKYQ
YLFGEDLLVAPVIESGQDTKKVFIPDDEWVHLWSGKRYTGGTYEIEAPIGYPPVFYLADS
EWKDVFEKAGDMK
>pgaptmp_001201 lytic transglycosylase domain-containing protein [Fervidobacterium islandicum]
MRVLLTVVFLAVIFSLMILVDLFPLKYYDIVVQYAGDLDPLLVISVIRAESSFRTSAKSN
VGAYGLMQLMPETAEWINRKFKTNFDYTTVEGNIALGCKYLNYLMEKDGDLRTALVHYNT
GPYASDDIKTDAGGRYVRKVLTFYRIYRFLYRR
>pgaptmp_001357 alpha-amylase family glycosyl hydrolase [Fervidobacterium islandicum]
MKELRELSKYLKRKITGKTLYALPRQWIISNYPGKLSIKDGRYFVDPYEYYSIVIDTILE
HDKGLDYSKSLALLNGEKDAIWLRKAKMYGALPRATVAYNHKGFGAFEPEDIFGYRESGT
FLKMIGLLPYLKQMGINVLYMLPISKMSDVFKKGEVGSPYAVKNPVELDESYADPLLDGI
KLEEQFKALVQAAHVLGIRVVLDFIPRTAARDSDLIKSHPDWFYWIKIEEAASYRPPHIP
QLPFKIPDTEDLEIIYSSEEVKTHLSKFTLSPDKIDKEKWEKVKKMEGDILSNIAKEFGI
ITPPGFSDWVNDPQPTWDDVTFLRLYLDHPEASARYVSKDQPPYILFDVIKSSKFPGKKP
NKKLWEYIANIIPTYQKKYGIDGARIDMGHALPSQLQDMIISTAREIDPAFGFIAEELEM
KNDKKAKSEGYDCILGNSWYAAARPSEFYKFIEEITPNLEVPYIASCETPDTPRIVAREN
GSKLKYLAPALLYLSPNSIAYINSGQEIEEIQPMNLGLDNTIYGKTVLPPDDQFYGKLAF
FDYYALHWENSKDDMFNFLKWVLTIRDEIADFMDSEFRYVYLNYQDGTTANYSYWKDDKG
VIVLGNLDFAHEKYIEILVNETVGRNIEIRSVTIATRHGKRKMTYGIGNTIPVNLMAGDF
VILFVNWE
>pgaptmp_001392 alpha-amylase family glycosyl hydrolase [Fervidobacterium islandicum]
MRKGMPNKTLLLILTSFILILFVTSSCVVKLPSIEKGLVTYNIDTNELTISWSSNLSSIH
FNVYVFKKTGEKKLLGSTSATTLSVKDFYGKDFWEAEKFGVCAIVNGKESQTKYINKEDV
SIASLNVPLTSSTMYTLFIRSFYDTNNDGVGDYNGVAQKVDYLKTLGVDTVWFLPFNKAK
SYHGYDVEDYYDVEPDYGTYAQLENMIKTLNQNGIRVVMDLVVNHTSDTHSWFLDAVENT
TNSKYWSYYIMTLENRDGWNHWHWKINSKGQKVYYFGLFDSSMPDLNFDNPQVMNEIKRI
IDFWITVGVDGFRLDAPKHYKGWDWDDGISGSAAIAREIESYIRSKLGNDAIVVGEVYDG
NPSVLSQFAPMPAFNFTFMYGITGNHEGKDNLLGETISWVNGASYYLNVKHFPFIDNHDL
NRWISILIDQKYSGNTQVGTKQYILTNALLLSLNGMPVIYYGNEIGLRGWKWGQDPWDLP
VREPMQWYASQSGAGQTWWTKPVYQQKGITFGNANVDGAMYDDPNDGVSVEEQMNGYTIN
NFFKQFITLRKTYPALSKGSITIERDWKNLYVIKRVYGNQEVLVLINLDPTWPNNYTLPG
GYRWVWYAFFNGSLFEFGNKNESPLSQDTNWTVNPRQVYVFVKD
>pgaptmp_001560 glycosyl hydrolase family 65 protein [Fervidobacterium islandicum]
MWTVVRDKYAAEKNLAYETLFTLANGYMSLRGREEFSKVTMKGTYVAGVFDKHLAQVTEL
VNLPDPLVFKIYLDNEEISLDYSELLKYERKLDMKNGTLNSVYEFKINGKILRVESQRFV
SRANIHRFGIKYTITPVNFSGKIIVENCIDTATYNGHLDPLNKIQHYFVTKIFDLKPGVL
ASVKTYDKGHIVSIATSLTGKNRFGENVLMYRKYRNIGQNPQESYTIFLSEGEPVILEKY
GVIYTSRDIGLKSEDKEDEVVAKTSCELDSFIVLGLEKELEAHTRHMNDIWQRMDIVIDG
DETAQTGIRFNLFHLYACAPDDPRVSIGARGIHGEGYKGHVFWDTEIFMFPFFLYTLPEY
AKNLLLYRYNTLDGARRNAQMNGYKGAQFPWESADDGLEVTPKWGEDYLGNPVRIWTGDE
EFHINADIAVALVHYHSVTGDDQFMIDYGVELLLETGRFWASRLEYNSEKDRYEIRKVIG
PDEFHEHVDNNVYTNYLAKWNMLKAVEYYEWLSQKSPLKFEKLKTLLGLTEEEVHNWKSL
AEKIYIPRKEGEKLIEQFEGYFQLEEVEITEWDENGLPKWPKGLDLTKLNETKLIKQPDV
VMLMLVLPEEFDEEEMKINYEYYEKRTMHKSSLSPSMYSIMGLKVGDTHNAYKYFMKTLL
VDLEDNQGNTNNGFHAASAGGAWQCVVNGFGGMTLGSDKILNFSPWLPENWKSIAFNVNY
RGNLLNVSIEKGRITIVSPSELEIRIKGEKRKLIAGKNEFQL
>pgaptmp_001727 glycosidase [Fervidobacterium islandicum]
MELKLERHPLNPILEPVPEHLWENKFVFNCAVVFDGELFHMLYRAQGADMVSRIGYAVSV
DGIRFNRLEKPVFAPATKDELYGVEDPRVTKIGDRYYMLYTAYSPKGPRVALASTKNFIT
WERYGIAIKDEINNKDAALFPEKINGTYVMLHRFEPDIWLAFSEDLNNWKDYVSIAGPRQ
GYWDNLKIGAGAPPIRTPYGWLLLYHGVEEAPRPVYRLGFMLLDLNDPTKVIKRSEEPIL
EPEEEWEVFGGVPNVVFSDAMVEYKGKYYIYYGAADNYIALATIDVEKVLEWCKKT
>pgaptmp_001791 glycoside hydrolase family 31 protein [Fervidobacterium islandicum]
MIYKLVYGEPDIESSAVLSRFTNKIPLSKSDEFISLFRDFQAQTEEYNGQVFFVLKRQYD
SDGYFFGFGDKVGPLDRNGRKYTFWNTDNFTHHPSADPLYKSFPFYIYVSKDLKTKYGCF
TDFPGYLEIDVNSNNDNTLTFRSKGKGFVQYIIIENSVRKIVEQYLKLTGKNIAFPVWAF
GYQQSRWSYFSEKEVLDIARKFRAKKIPCDVIYLDIDYMEKYKVFTWNKKNFPNYKKMLE
SLHKDGFKVVSILDPGVRVEEGYFVFEEGKNKYFLKDPSGKDFEGAVWPGRVRFPDFLNK
NVRNWWAKNAKKYLDDGVDGFWNDMNEIAIFATEKDLQEAREKLKEAKLEDGINLAGLLG
TIGEIGRRGHGDDIVHLDGTPHWKVKNVYGLNMVRATSEMLQKENKRPFLLTRSAYSGIQ
RFGGVWTGDNHSWWEHILQEIVRLNSLSLAGVFYSGCDVGGFGGDVNAQLLIRFMQFGLF
TPMFRNHSAIGTRRQEPWEFGPETESILKEVINWRYRLVPYIYTQYMIGVLKDKPLMRPL
FYDFEQPESFGIEDEYLFGDSILVAPVYRPNVQKRVVWLPKTSIGIFDNKVYKKGWNVVD
TPIEYIPAFQIVNSAIPTIEPTQYVDLSKVDKIVWKVFRTSERAKVTGYLYEDDGSTFDY
KKGVYNLKQVTVKEGYVEVKTLNSKYVTREREWKFEILDSKGQMKKLSVVVGSDGELKIP
IQ
>pgaptmp_001801 glycoside hydrolase family 130 protein [Fervidobacterium islandicum]
MKINATSLPNIPWEDRPEGCSDVMWRYSKNPIIRRDQAKDSNSIFNSAVVPFKDGFAGVF
RVDDRQRRMNIRRGFSKDGINWKIDDKPIEFIQETQDPVESEYKYDPRVVFIDDRYWITW
CNGYHGPTIGVGYTFDFEKFYQIENAFLPFNRNGVLFPRKINGKYAMLSRPSDNGHTPFG
DIFYSESPDMVHWGVHRFVMAAGYTPWQSLKIGAGPVPIETDEGWLLIYHGVLLSCNGYV
YSFGAALLDLDKPWKVIKRSKSYLLSPQTLYECVGDVPNVVFPVAALVDADTGRLAVYYG
GADTVVALAFGYVHEIIDWLKCQPPTTEVAGL
>pgaptmp_001802 glycoside hydrolase family 5 protein [Fervidobacterium islandicum]
MKRRNWNYLLIILLVISAFTLISAQCDKDKTKEGEKNMVQSTKGKSVFELNKMIGKGVNI
GNALEAPVEGAWGVRIEDEYFEVIKKRGFDSVRIPIRWSAHISDKPPYKIEEYFLERVKH
VVDKALENNLTVIINTHHFEELYQDPDKYGGVLVEIWRQVASFFKDYPETLFFEIYNEPA
QNLTGDKWNKLYPKVLEVIRESNPDRVVIIDVPNWAHYSAISSLKLVNDKRIIVSFHYYE
PFNFTHQGAEWVNPVPPVGVKWNGEDWEVNQIKNHFRYVSDWAKKNNVPIFLGEFGAYSK
ADMDSRVKWTETVRKTAEEFGFSYAYWEFCAGFGIYDRWAEKWIEPLATAVVGNN
>pgaptmp_001804 beta-galactosidase BgaS [Fervidobacterium islandicum]
MFPNSFMFGASLSGFQFEMGNPNDPSELDTQTDWFVWVRDLENLLNGIVSGDLPESGAGY
WKSYEKIHQLAVDFGMDTLRIGIEWSRIFPSSTREIPFGEGMLEKLDSIANKDAVEHYRK
IMEDMKSKGLKVFVNLNHFTLPLWLHDPLAVRKGKPTDKLGWVSDDAPVEFAKYAEYIAW
KFGDIVDYWSSMNEPHVVAQLGYFQILAGFPPSYFNPEWYIKSLRNEATAHNLTYDAIKR
HTDKPVGVIYSFTWYDTLKPNNSEIFENAMWLANWNFMDQVKDKVDYIGVNYYTRAMIDK
LPKPIEIQDFELNWYVVRGYGYACQEGGFALSGRPASEFGWEIYPEGLYYLLKAIYERYN
KPLIVTENGIADQNDKYRAQVLISHLYAVEKAMNEGVDVRGYLHWSIVDNYEWAKGYSKR
FGLAYTDFEKKLYIPRPSMYVFREIAKTRSIDQFKGYDPYGLMKF
>pgaptmp_001893 alpha-amylase family glycosyl hydrolase [Fervidobacterium islandicum]
MIGYEIFVRSFADSNEDGIGDFRGIAQKADYLKTLGVDLVWLTPHFKSPSYHGYDIIDYF
DTNSSFGTLSDFKAMVDTLHEKGIKVVIDLPLNHVSDRHPWFKAAMNGEKPYVDYFLWAQ
PHFNLSEKRHWDEELLWHNRNGKWYYGVFGGSSPDLNYENPEVVQKSLEIVEFWLKQGVD
GFRFDAAKHIYDYDIKEGKFRYDHDKNVAYWKLVMDKAREIKGSDVFAVTEVWDDPEIVD
RYAKTIGCSFNFYFTEAIRESMQHGAVYKIVDCFERTLTKKPYLPSNFTGNHDMHRLASL
IQQEDQRKVFFGLLMTTPGVPFIYYGDELGMKGVYDSTFTEDVIEPFPWHASLSGENQTF
WKAVRFNRAFTGVSVEEQLNREGSLLREVMAWTNFRKENQWLTNAWVENVGHNTFVVAYT
VTDGNYGFRVYANIAGHNEMFEGVHLKPYEVKIV
>pgaptmp_001928 alpha-amylase family glycosyl hydrolase [Fervidobacterium islandicum]
MGEKLVRQLEQRRFTFSFASVLALLSVAFSVVFSVLGFSDVLSQYKGGWADKVLYMIMID
RFNDGEPSNNNQGKGEYDPRDGAKYSGGDLKGIIDKIDYIKGLGVDGIWITPPVANQWWD
PWVSYGGYHGYWARDFKKVDEHFGTLEDYKALAEKLHENGMKLIQDIVVNHVGNYFRFRN
NVFELNTGSIPTSAPTQYPFNLNNYNDPSQRERAIYHWTPDITNYSDPYQKLYYQMSGLD
DLNTENPEVVEALKDSYAYWIKEIGVDGFRVDTAMYVQKSFFDEFFKGNNGMFSLKPDFI
AFGETWLSSKPYENTSDLEIASYFEHGFNSMLDFTLMEDIRRVIKGGQPTDFLAYRLTTR
NEILKRGLLVTFIDNHDMERFGKGVTPNITMQALGLLLTLPGMPVIYYGTEQYFEETRAS
MFNGGWGSFGKSHFNPDSDMYKFIKNAIEFRKSHPATRYGEVEILLSEKRGSGLLIYTLK
CEEEELMVVLNTANDSRITNFKTKYEPGTTLEPIYNAVGGFGTPVVVRTDGYITLRVPPR
TFTVFGISQEKSEVYTPTTTVGIDLKDGDTIKALREVVGTTTGKTVYVYIDRKAENEIKI
EPKEGKFTFTIDPFKLDPGEHVLLVRAVGRNVRDTVYTSEIRFAVELEKRLLAEAKDPLG
DDIGPNGTYVYPTDATFKRQMDIVEAKVESIGSTLVISIKPRDLTKSWGPPNGFDHVTYQ
IFIDDPNRKGTGVLPLQNYEFDNWDWDWEVFATGWSSAIYTSQSATKDKFGTQIGSPEVF
VEDEWVKIIIKGEWLGNPSSFAGWTIYITSWDYDGIENKFRPLQQEPKAYIMGGGNPTDP
LIMDDVWLEIEGE
>pgaptmp_002049 Gfo/Idh/MocA family oxidoreductase [Fervidobacterium islandicum]
MNGKKLKMALVGCGRIGSSKHVEAIVKNSDTIEATAVCDVVLEKAEKCAQSIEEKAGYKP
RVYKKYEDIINNEEIDFVAIATESGYHYQISMDFLKSGINVLVEKPMALSTKHMDEMIRT
AREKHLKFGVCFQNRFNPPIVELRKKIESGAFGRINYGVAAIRWNRDKNYYEQAPWRGTW
HLDGGSLMNQCTHNIDLLQWMLGGEIDEVYGVIRNFQHPYIEAEDFGGAIVKFKDGKVGI
IEGTSTIYPKNLEETLSIFGEKGTVVIGGLAVNKIQVWKFPEEEGHPFMNLPDPDTVYGF
GHVPLYRDFYEAIVYNREPKIPGEEGRKAVEIVLAIYKSAMENKPVKFPFEFDSTQMKGW
RDQYVVRG
>pgaptmp_000039 GH1 family beta-glucosidase [Fervidobacterium islandicum]
MIRRSDFPKDFIFGTATAAYQIEGAANEDGRGPSIWDVFSHTPGKTLNGDNGDVACDHYH
RYKEDIKLMKEIGLDAYRFSISWPRVMPDGKNINQKGVDFYNRLVDELLENDIVPFITLY
HWDLPYALYEKGGWLNPDIALYFRAYATFMFNELGDRVKHWITLNEPWCSSFLGYFTGEH
APGHKDLQEALIAAHNLLRAHGHAVQAFREEVKDGKVGLTNVVMKIEPGDSKPESFLVAS
LVDKFVNAWYHDPVVFGKYPEEAVALYLEKGLQILDSDMNIIATPIDFFGVNYYTRTLVI
FDPNNPLGFSYVQGDLPKTEMGWEIYPQGLFDMLVYLKERYRLPLYITENGMAGPDKLEN
GRVQDTYRIEYLEKHFEKALEAINAGVDLKGYFIWSLMDNFEWAYGYSKRFGIIYVDYNT
QKRILKDSALWLKEFLKS
>pgaptmp_000215 glycogen debranching protein GlgX [Fervidobacterium islandicum]
MADYPLQYKNPGPDVVLKTKRGYPRLGATPDETGVNFAIFSRHATRVVLELYQNYYDDKP
SHVFELDPVKNKTGDVWHIYVYGVGHGQYYGWRIDGPYDPINGKRFNVNKLIIDPYAKAI
TTFFDWDDDSVYGYDRNSPMGDLSFSTLDSAKSMIRSIVIDDSKYDWEDDRQLHIPWNET
IIYEMHVRLFTISPTSKVKFPGTFLGIAEKLDHLKELGVTTIELMPIFEFNLNSNPNINP
LTGERLKDVWGYNPLNFFAVTGNYSVGLKLGEQVFLFKDFVKLMHKNGFEVILDVVYNHT
GEGSEKGPTLCFRGIDNEIYYMLDPRNKRYYLNYSGCGNTLNCNHPVVKEMIIDSLRYWA
TEMHVDGFRFDLASVLGRTPDGRWIGDFSLLKDIAEDPIVGKLKLIAEGWDAAGGYYLGQ
FPEGWAEWNGKYRDCVRRFVRGDNGTIPELMLRIAGSPDLYFNRKPHASINFITCHDGFT
MRDLVSYNQKHNEANGEGNKDGADENFSYNYGVEGDTDDESIIKIRKQQIKNFFAILMVS
HGTPMILMGDEMFRTQKGNNNAYCIDDETTWVDWTLKEKHRDLFEFVKKIIHFRKEHSAL
KRECFYQRYDKFGNVVTDITWHGINPFEPDTGYYSHSVAFMISGFDPVKGVRIDNDIYVI
LNQWIEPLRFILPPLHGQSWYRVVDTAQEHPNDFLEQPVKVEGHYIAKPRSTVIFISDSP
EDK
>pgaptmp_000235 endo alpha-1,4 polygalactosaminidase [Fervidobacterium islandicum]
MENSITSKIVFTTVIVVFLFPFILNLFAIEVPQDWILYTNGPKLEELMPVKTDLVVIDYS
ADGTDKKAFKREDLAPLKAQGKKVFAYLNFAVAEDWRFYWKSLNKALILGPLGDWPGEYY
VKYWYSEWYDVVKQYMKKITTAGFDGVVLDWINVYQHSKLQQLSGKSENGLKMAIVENLR
KLIKDFPNIEYVLINGEDILIEFPEFREKVKYVLVESLFFHKAVLAINTKEFFSRLNKLT
ELQKYGITILSVEYIDNGNPFDSTNAERINTYVSLARKYGFRYYIARLDMKLNAVNVPRV
PTRKD
>pgaptmp_000262 family 20 glycosylhydrolase [Fervidobacterium islandicum]
MSARILLIPKPKVLKWTFEESAITEIPKYGFIYTTNEEIARYLKRSAESFAGYTVTKSTN
GDEFVQLISNPYLFPKQEGYRLVIDGRITIIAHDDAGLFYGVQTLRQILRQSSHFNGLPN
VFIEDYPDFLYRGIMIDVSRDRIPKLEVLKFIIEKLSELKVNQLQLYTEHTFAYRGHEKV
WEDYSPLTHEEIIELDAFCKSHFIELVPNQNTFGHLSKWLIHDEYKHLAEAPDGYETPWG
GRYEYPFSISPAVPESVKFVEDILREFLPNFSSEQVNIGCDETFDLGQGKSKDLCERYGK
GKVYFDFLMKIYNIAKRYKKAVMFWGDIIENHPEFIPQLPKDMIAMVWGYEADHPFDEKC
ELYSKSGLSFYVCPGTSTWNTFIGRTDNAIENIKNAVYNGYKHGAIGVLTTDWGDNGHPQ
HLPFSWIGFAFSAALGWNIAGLEVDELLDAVNFHVFETERPLAQFIHRLGQLHNALPYTP
NGTPYFYAFVYPDRFSQNEKLKEISYETLENIESELKTMKKELSSLVSEESKLSDVVEQI
SNNMDFAKLGLQVLRFLRTYGSVENIPEDEWNEFDKEIDRVLEDYRRIWLSCNRKGGLEQ
SIYKLTRIRRVRKGDKRGLIF
>pgaptmp_000281 cyclomaltodextrinase [Fervidobacterium islandicum]
MFDRINQGYQTQQLYPIPSWVYEGVIYQIFPDRFAIGKGKTVHDKAKLYAKRGGRIVDWD
VPPKRKDKAEHVKDFYGGDLWGIAEKLDYLKDLGVNVIYTNPIFLSPSNHKYDAIDYMRI
DPQFGGERAFRYYVNKAKEEGFRLILDGVFNHLSSENPWFKKALKGDRRHVSKFAIHKDG
HRAWYGHKALPEWHLEEVEVMEYILSVVEHYLRKGIDGWRLDVGYDLGYVNNALITKTAK
EISIDKYVVTETWNYPSNWYMVDGIMNYHFRNSVIAYLKGEFNNLAKALQSAYNDTPNIY
GCWNMLDSHDTERLATVIPDKQLRKLAIVLQFTYPGVPVIYYGTEIGLEGGNDPECRATM
KWNEKEWDTDLREFYKKLIAIRKAQTALKIGTFEVLNEEPLVFYRRTPHVLDGIIVAVNK
GKRAELNISLPDGRVLAGTCFVDLITNEEFWITGGIMKIDIPEKGFRILKIVNRPRNGYN
QYKRIY
>pgaptmp_000299 Gfo/Idh/MocA family oxidoreductase [Fervidobacterium islandicum]
MHRVRLGIVGCGIAARELHFPALVQLTDKFEITAVTSRRRERAEDFASMVKDALGYEPAV
FDSYEELLESGSVDAVDLTLPIELNVPFIFKAVEKGVHVICEKPISTDIENGKKVVELST
NTDKVIYIAENYRHDFRFNKIRAFIDENTIGRPIFVAWHLWIGMDKSNKYVQTEWRQRPK
HIGGFLSDGGVHHIAALRVIFGDIAWVSGVTKRVSDYLGDDDTLSTVFEFNSGVVGNYTV
SYAVSGKQYFEIVGTDGRIYLDEERITVRGQREETINIPNQNTFKNEFEDFYRVVKHGEP
NILGHPVDALKDLSFFEAAIKSKGTRIEIEDLLRSTTPD
>pgaptmp_000441 glycoside hydrolase family 16 protein [Fervidobacterium islandicum]
MTIAKSKVFKYVAVLVGFIFFGILTTSCVAALKEYEAMIKNTRWKLVWSDEFDGKVIDTS
KWKYDIGNNNGWGNNEWQYYTEGKNAWIENGMLVIEARKETVKEGNKTFNYTSTRMKTEG
KFSVQYGKIEARIKFPYGKGLWPAFWMLGSNFRYVGWPTCGEIDIVEFLGHDKWTVYGTL
HGPGYFGSSGISGSMRLEPPTPDFTKDFHIFGIMWDEEKIVWYVDNRVYHVVTKSAIESR
GKPWVFDNEFFIILNLAVGGNWPGYPTNETPFPARMYVDYVRVYQMESDEDE
>pgaptmp_000442 cellobiose phosphorylase [Fervidobacterium islandicum]
MVRYYFDENKRFVIEEYNNSKPFSSFLPGIAGKKGIPLWVFYVNRAQAIASFGIAHKDNP
IMEFHPAFRSYQVVFTHGFRTFVKDLSKNTFFEPFGKVSNEKVVQRMYITRNEVELEEIN
EAHGLKTNVLYFMLPQENLGALIRIVKFQNISNEVKKFEILDGLPALLPYGTNDYGLKHV
GNTLKAWMEVYNLENKIPVFKLRSTAEDVAAVSEFKEGNFYVSFKIQSQAKELLMPLVDP
DIVFGMNTSYITPDVFLDQNLSEIKKMKQITSNKVPCAFSPVEAILQPGEELHLYTVTGH
TPDMNLLKEYAERFSSQEYLERKRREGSQIIEEIVSDVWTKTSSDLFDEYTKQTYLDNVL
RGGYPVVLREGSDSLVYHVYSRKHGDLERDYNYFVLLPEYYSSGNANYRDVNQNRREDVV
FHPEIGNYNIRFFVNLIQADGYNPLVINGVRYSLNPDCEVEEFLKSELENHKDVEKLLNF
LKAGNLTPGKLLRFIEKENIRLKKEFEEFLRSLAHYLVEETDAVHGEGFWTDHWTYNLDL
IESYLSIYPETKEKLLFEDKSYTYYDNAECVLPRSKRYVFVDGKVRQYNSLYLDEDKKKL
IESRGKFKNIVRTNKGKGEIYRTTLISKLVNLAAIKFATTDPAGVGIEMEAGKPGWYDAL
NGLPGLFGSSVAESFELLRLMNFIVDALREYKHQMVSLPIEVMNLIEKTHEIVQWYENSD
EEDKDFKYWEKMSDLRESYREDVKFGFDGAEIQIEAEILSDIFDKFRMKLKAALDKAISE
NNGLMPTYYYYEAVEYEIINEEGNQKFVNVRKFKQRPMPLFLEGMVRGFKAYATDRELLK
EICRKVKLSELYDRKLKMYKVNAPLTNETIEIGRAKAFTPGWLENESIWLHMEYKYMLEL
IKNGLYEEFYEDFKNVIVAFMNPEVYGRSPLENSSFIASSANPDEKIHGTGFVARLSGAS
AEFLSMWKIMLAGQKPFKFIDGKLFLCFEPILPGWLFDEGGKVSFNFLGKVKVTYVNPKK
LDTFKVDITKQKVKLKTKNGEIVEIDGHLVPEPYAKLVRDGKIESVEVSFLYE
>pgaptmp_000443 beta-glucosidase [Fervidobacterium islandicum]
MAKVEFDIEKLISEMTVEEKINFVVGAGILWLPNNPAPKVKGEAGETREIKRLGIPKAVL
ADGPAGLRIDPERENDENKYHATAFPIETMLASTWNRQILRKIGEAMGEEVREYGVDVLL
APAINIHRNPLCGRNFEYYSEDPLLTGEMAASFVEGVQSQGVGACLKHFVANEQETNRMS
VDTIVSERALREIYLKPFEIAIKKAKPWTVMSSYNKLNGKYTSQNKWLLKDVLRDEWGFE
GFVMTDWFAGDNAAEQIKSWNDLLMPGNTYQIFKNRRPEIEEIKGAYERGEITEEMLNER
VRTILKVLVKTPSFRGYKYSNKPNLEEHARVAYEAGCEGVVLLKNNGALPIKPETRVALF
GTGQVETIKGGTGSGDTHPRYVVNLLDGLIEKGIKIDEELSEVYKQKISELRASDYKITK
NEWGDNIIPRLPQDLLAEEEIKRYATVNDIGVFVITRISGEGVDRKLVKGDFYLADDEIH
MLSKLSKAFREQGKKLVVVLNVGAPIEIESWKDMCDAILLIWQPGQEAGRIFADVISGKV
NPSGKLPTTFPKRYEDVPSRSFPGEPKDNPEVVVYDEDIYVGYRYYDTFRVEPAFEFGFG
LSYTTFEYSNLKIYRDGGDIVVRFEVTNTGEVAGKEVAQVYVRAPRGKIDKPYQELKGFE
KTKLLGPGEKQKIEIRIPVSSLASFDGRCWVIEKGEYEIRVGASSRDIRLKQTYILD
>pgaptmp_000455 glycoside hydrolase family 30 beta sandwich domain-containing protein [Fervidobacterium islandicum]
MSELKVWLTTSDQKHLLKEVDPSISLASSYQEQFKIVVDERKKYQQMDGFGASFTDASAY
LVYNKLTPEKRREVMEKLFDREKGIGISFLRQPMGATDYTTKIYSYDDLPAGVTEDTELK
YFSIEHDKQYIIPLLKEAIQINPEIKIMASPWSAPGWMKTTGSMIGGSLRRSYYGVYAQY
FVKFIKAYEAEGIPIYAITVQNEPLYVPKEYPGMKMDWVEQADFIGEYLGPAFESAGIRT
KILCYDHNWDNTTYAAYVLSNEKASKYVAGSAWHFYGGKHEAMSKIKEMFQDKEIWFTEG
SGGDWVPAFFNAYMDQMMHVIRIPRNWAKTVVWWNIALDEKRGPTILSNSTCRGLIEINQ
QTGEVKYNVDYYTLGHISKFVRPGAYRIDSYTYMDKLESVAFLNPDGSKVLIISNRTNTA
KKIQVIKDDTELFSYVLPGYASATFVWKE
>pgaptmp_000706 glucoamylase family protein [Fervidobacterium islandicum]
MRVKDILDLEEKLSFEFFWNEVSETEEGYGLIVDNTRDNNVASIASVGFGLSAIPIGIEN
GWISRDEGYIRALKTLETFLNNVEHSHGFFIHFVRMKDGKRTWQSEVSVIDTALFLMGAL
VAGEYFGGEVYELFESIYSRVEFPWYLDKERNQYYMGYNYERGFWGHWDGYAEQLIMYVL
GVASPTFPIDSSVYYSFERKKGKYKDYELIYTYTGSLFTYQFSHAWLDFRNIVDKEGVNW
FENSTLATLANWEFCKDMHSVYKTLHEKSWGLTACDSPDGYRGDFGAPPSANNNSTHKTD
GTVPPCGAIGSIVFTTAIVEEAVRYYFEKVPQLWGKYGFKDAYNMDRNWVSQIYIGIDKG
IEILMIENYKTQLIWDITMRNKYIKDGLQKLGFEERKQ
>pgaptmp_000707 glucoamylase family protein [Fervidobacterium islandicum]
MLKRLSFSILLLLFTITLATNQLTDNLLKEYKGSFLYFWEQANTNKDSLGYGLIRDRYPG
SPGIASIASTGFGLTAIVIGVEEGWITKEEGLQRVLGTLNTLLKLDNFHGFFYHFLDINT
GKRAWNSEVSTIDTGILMCGVLTAGKYFGGQAWEKAKQLYERINWNKMIHPTKNYFFMAY
TPERGFEGYWDFYAEQLMLYILGAGTPVEKYRIDQNVYYAFRRSYGSYKGENFIHSWFGS
LFTYQYSHAWIDFRNWYDKFGVNWFQNSVAASLANYNFCMDNKDKFKSFTIGWGITACDT
PKGYNGLLGAPPSGNNNTAHQVDGTIAPSGALGSIVFTPKESLWALENYYKMPSLVGKYG
LKDSFNLDLNWYASDYIGIDKGITLLMIANYKNELIWRIFMDIPYIRNGLNNLGFVYKK
>pgaptmp_000708 beta-glucosidase [Fervidobacterium islandicum]
MITVEFDIERILSEMTVEEKINFVVGVGVLGAFGNPNPKVSGAAGETRTIERLGIPKAVL
ADGPAGLRIDPERENDENKYHATAFPIETMLASTWNRQILRKVGEAMGEEVREYGVDVLL
APAINIHRNPLCGRNFEYYSEDPLLTGEMAASFVEGVQSQGVGACLKHFVANEQETNRMS
VDTIVSERALREIYLKPFEIAIKKAKPWTVMSSYNKLNGKYTSQNKWLLKDVLRDEWEFE
GFVMTDWFAGDNAAEQIKSWNDLLMPGNTYQIFKNRRPEIEEIKEAYERGEITEEMLNER
VRTILKVLVKTPSFRGYKYSNKPNLEEHAQVAYEAGCEGVVLLKNNGALPIKPETRVAIF
GTGQIETIKGGTGSGDTHPRYTINFLDGLFERGIKVDKELEEFYRKKVAELRATDYAITK
GQWGEDIVPKLPQDLFTDEEIVNYAYRNDVGVFIITRISGEGADRRLEKGDFYLTDDEYR
ILVKLSEAFRKQGKKLVVVLNVGAPIEIESWKDMCDAILLIWQPGQEAGRIFADVISGKV
NPSGKLPTTFPKRYEDVPSRSFPGEPKDNPEVVVYDEDIYVGYRYYDTFRVEPAFEFGFG
LSYTTFEYSNLKIYRDDGDIVVRFEVTNTGEVAGKEVAQVYVRAPRGKIDKPYQELKGFD
KTKLLGPGEKQKIEIRIPVSSLASFDGRCWVIEKGEYEIRVGASSRDIRLRRKYLLD
>pgaptmp_000718 glycosyl transferase family 36 [Fervidobacterium islandicum]
MKLFESKYGYFTSDGKEYVITNPRTPRPWVNVISNGDYSIIASHTGSGYSWRGNAGQNRI
TRLYQDLIKDNWGKYVYIRDTESGKFWSAGWKPVMAEYQSYEVVHGIGYTVYRHKVDDIY
SEMKVFVSIDAPIEFMYIIVRNDANKTRKLDLTTYFEWVLGNFPDEHREFHKLFFDPTFK
NNTIFVKKYLGQFPDEKGRWNNTSWDHIAFHSVSLATKSYTCDKESFIGMYGDERNPIAM
KLEKLDNKCDRFGDACSSLQVEITLNPGEEKKVVFTIGAAKIGEEDPNLLAEKYTNVEIA
EQEFEKVRKFWMDLLERELVETPDDGLNIMTNYWAKYQAISGRIWAKSGYYQVSAGYGFR
DQLQDSQIFFSLRPELAKKQILLHAEHQFQEGDVLHWWFTIRGGGPRTHCSDDLLWLPFI
IQEYIKETMDYSILDEVVPYVDGGKGTIYEHCKKAIEKAFKRFSPRGLPLIGENDWNDGM
NAVGTDWKGESIWLAHFMYLLLKEFIPLMELKGDSKFAAKCKDVLEVLRDSVNKYAWDGE
WFIRATKDDGEKLGSKENEEGFIFLNAQTWAVISDITDEERKRKAMESVKKYLLKDFGAL
LLYPAYTKPRSDIGYITRYAPGLRENGGVYTHAATWAVWAFALMRDVEAMYKAYKGICPP
YRSFDIDNYWAEPYVTCGNSDGPISPHYGRGGWTWYTGSAQWLHRVATHWILGIRPNYGY
LDIDPVIPADWDGFTYKRFFGDTLYTVVVKNPNKVSNGVKEIVFDGQKVQRVPILSDGRS
HTVEVTLG
>pgaptmp_000721 beta-galactosidase [Fervidobacterium islandicum]
MSKITLGAKFLNIAEIHYFRVSPKDWEDRILKAKNAGFQALASYIPWLVHEENKGEYDFS
GQYDVARFIELVAEYDMYFIARPGPFVMAELKNEGIPYWVYEEKPHVIPITWNNRKVEGA
QVIYNHPDFLSEVDRWYTVVADIIRPRLVQNGGNIVAVQLDNEIGMLQWVNNTPDLSDFT
LGKFIDWLLERYNDFYRYGFELIKSTETFERLRTPGDEFVRKFVSDYSLFSRYDFGNYVK
NLRDMFWSKGIQVPFIVNIHGTSGGRAHTFPIGISQLRNTFILDNVIPATDIYLGDYTIK
NVTDLWNINEVLRSITRKPFGVMEFECGSGDYGNNLGERIDPNATLHKAIVSYIQGNRFL
NYYLFSGGINPKLKNDVKDGNARIAFTGEEHGFAAPVKPNGQLDYTYDYIKFANNFLFML
ERNLGNEFSLMYDNITVAYLDEYYRTEYSYGSDKEKRSNIEILRGYNLWDSFLKTLFIMG
YRYKFVDLEHSALSSSEILIVPSARYMSKEVQQKIVDFISAGGKAIIYGDLPIFDEDGDL
CTLLIDFLRIQPGREFFAAPHFYLSVSSSGNLFREFRTDWAREILIPDNDDGNTSLATLA
HVTQVNAVCSVFLKNKNAVVITTHLNANFNFFEHVLELLEFKPRIKIFTDSRNAIGALPF
VMENVKTQQRFLLIVNIDNFPKEVRIMVDEIDIGTKKISSKGILFEKIPNQHGGSEL
>pgaptmp_000749 alpha-galactosidase [Fervidobacterium islandicum]
MYVSSLSEIRKIMGYRQCDGYEILLEVSKIPSGYKITGEVKGRVDDVELFSFPRPDKVLV
NNWQSWGPARVITKEFKLDFPKELIQKFGFSASIMPEVYFNNLISDYFIASEKFVIGALK
SQIGHVYFRLNDDNVSVHSRYFGKTFHEWTPIEPVVILYLNPDEGLPYYAELIAEENDIA
FSSHNPIGWSSWYQYYLDYDYQKMVSDLDKSKELDLGYEVFQIDDAWEVDIGDWVPNEKF
PSLKEMADKIASYGYKPGIWLAPFSISETSSVFKNHPDWLVKDEYGLPVVTYENWNKKIY
ALDTTHPEAIEWLRKLFITLKESGFDYFKIDFLFAGAIQGRRYAENTSPVEAYRNGLKVI
REAVGDSFVLGCGAPLLPSVGFVDGMRIGADTAPYWDPNAPDIGYPNAYYALRNVITRAF
MNNILWWNDPDCLMLRKEDTQINDAQRELYTLVSLFLDNMIIQSDNLSYEIDMRLWELVK
KYKTYGRRRFKIKDLIDGKYTITSCGVNGCDEVIIEELTTPQYRVNYDTPRVELKKIVEK
RTDGRTFNYYEETHQ
>pgaptmp_000751 beta-galactosidase [Fervidobacterium islandicum]
MDIYGADYYPEHWDKSYWTKHIELMKAYGIEWVRIGEFMWSVVEPKDGEFDFSLLDEAIE
LLSKNGIKIILGTPTATPPAWLINKYPEILPKDWGGRTRGFGSRRHYSLNSKVYLDYALR
IVEQYASRYGDTIDLWQIDNEFGCHGTTYSFTDDDLKAFREWLKEKYGTLENLNKRWGTV
FWSQTYNDWDEIVFPINTPTFENPHQMLDIYRFMSDSSIRFLRMQVELIRKYSAKPITHN
FMVDFMDLDYRKMAKYIDFVSWDNYIATEEYDPLRQSANHSLMRSLKHQPFLVIEQQPGR
VNWRQVNNNYKPEYLAMWTKQAYLNGAMGVMPFRFEQIRFGAEQYHAGLLDYNGRPTKRL
EAYSQVRNETSGILYPEPEVAIYFDYENEWIHRINHLNRNFRYWDALVDIYKAVKNLGYN
VEFVFKDDEIDRYDVLIIPYASYISESFTEKVRKFNGPVYMTAMSGIKDEYNWITERMPW
NLIDEFGIEVTDFGAITSDEAYVFAQPVTTTFWKDEIEVGNAKVIGCFKDGSPFITVKGN
RYYVGAVLDEYGWKLLLSEVLKPRISGYGYEITNVNEDGANKTYVLNILPNETKIYIDGQ
LQTLAPFQLRLTIRQENF
>pgaptmp_000930 glycoside hydrolase family 38 C-terminal domain-containing protein [Fervidobacterium islandicum]
MYRKRQIECSRFYKLLDELMPYCVVKVEELSWKHNTKSINLPYEWNDMSYPAVFSTEFQI
KPSENSHVCYLRGWFGGESLVRIDGKPFGEINEYHREVNLTQFCDGEKHEIIVETMPRGL
FGTKSEPVFSEGFLIFYDADMLGAVRFFRNVVEVVQESADEGLATFLIDSLDKCLHTIEI
PRDTENYLHGLNRNESAKHIVSSVWEPPIIPTLYRMWRKDVRESLLNAYKELISKLLNAS
IRFPMIGKVYLAGHAHIDYAWLWPVEETKRKIVRTFANAVQLAKRYKDFVFIQSSAQMYE
DLKESYPELFEQIKDLVNKGQWEPVGGMWVESDCNIPSVESLIRQFYYGQKFFEEHFGRF
SKVAWLPDVFGFSWVLPQVLKESGIEFFVTTKLNWNESNDFPYDICKWRGIDGTEVVYYN
YKNLEEGYNGRISAKSIINTWQNFRQKELTDKVFLTFGYGDGGGGPTEEMCENYYALKEI
PGIPDVEYSTTENFFEKLKEDFSAENLPTWDNELYLELHRGTLTSQSRTKRLHKIAEEYL
RITEILNALYDGELQQEIDKLWKILLRNEFHDILPGSAIHEVYETTNNELSYIISRCKEL
QESIVSGNKASSSGYITLFNTSSFEQGIEFELERSLELDFNGKPLRKVCTYDGKYFYKLI
GDDVFIEPLGFATLNVDNLDNVRNPNESIPSNNTTFMISRNERGYHVENMHLKVDIFNDG
SLQIYNKHLRKSAFKGKGNLMALYKDVPAYWDNWDIDYRSRFSEKILKADDVFVVEDNEL
RKVLKATYSVGGSVVEQFFIIGNDNEEVVIRTLVDWHQRRTVLKVKFPTNVLSRIAKFDI
DGGYIERATHRNTNFEKARFEVLAHRWVDISQYDFGVSIINDGKYGHSVEGSNIELTVLK
AGIYPDFYDDEGKQEFSYAIYLHGACDVKDIVQRADKFNKRIIVFEGLLSQPKNLLDIKS
DNFKVLSYRKIGEKKVVRICEQVGSSGELEVVPKFLFSKAYLTDILENAKKDLEVCGGSV
KIEYEPFKIYTLVIE
>pgaptmp_000944 beta-N-acetylhexosaminidase [Fervidobacterium islandicum]
MLEADAGKVFMIGIYGKELTKETKKLLNEIRPGFVILFSRNISTPEQVKKLTEDISNFLG
YRPVFAVDQEGGSVLRLKDGFSTLPSAMACAATGDPQLVERAVNAMSLELKAVGIDFNLA
PVVDINTDPFNPVIGTRSFGDDASTVIAFASAFLEGSRNANVVTCLKHFPGLGSVSVDPH
YDLPVLDKSYDELFSFDLLPFKRLNADALMPSHVYVRSIQSDALPASLSKEVVQGIARKV
LNFQGLIVSDDLLMCGVSKFSVEDRVKLAFDAGNDVLAICHEPELQLRAFKGFKEIVNRD
QTLRTKLSKTLEKVIRVIESVQNINRPSIEIVNCEEHQSLMKTVAERSVTFVRQENLEIP
LNEVDAILTMVNPPFSPVSDNPDDNVPKIVLELAKHFTVRYSWFSEKNLPSLEEMKGKHI
LLFTYDAYRSDVLKHFIMELEKYANVLLVALRNPYDALLVRNSIATYGNLVVQQEALLKV
LTGKVKATGILPFKEREVLL
>pgaptmp_000945 DUF1343 domain-containing protein [Fervidobacterium islandicum]
MKKRVLNGIDVLDIENLKASNIALVINYSSVNQKGEHLLDILIRSAIKVVRIFTPEHGLF
LNADGQKIEDFIHPRYRIPVTSIYGSRFTLDCDLLHDVDVVIYDIQDVGLRYYTFIYALA
EVVKACAKCRKKLVVLDRFNPLGRRFFGPRIPQTLNSIVGAYELPVRYGLSTGELALYYK
KFFGLDVEIDIIKCVGWSGEDFSKIDTFWNVPSPNLPTFSSLICYAGLCLFEATNLSVGR
GTTKPFEFIGAPWLDEDEMYTYLKGKFPNMLFRKRQFIPQFREYAYQVCNGLEFVPSPED
NFFEVAVAILEYLQGYEEFEVNNKRIDMLAGVENFMESKDQLLNFNLNDYFEFISDVLLY
KNED
>pgaptmp_000719 beta-galactosidase [Fervidobacterium islandicum]
MEIKDGKFIVDGKNRFLFSAELHYFRLEPEVWEDRLVKIKNAGFDAVSFYVPWFWHEPYE
GFFDFSGLTDPKRNIVAFLEMVSRFNLKVIFKPGPYIMSELKNEGLPNWLYDRIPHAIAK
TMKGTPHPTRVFSYLHPDYLSYVKRWYSEVSKVIKSFENVIMVQIDNEVGMLQWITSYGD
YNEHTIEKFRTYLEEKQMKDLAKELLNWACGRTFSRNLVVAYHDFIREYYAEYLCNLRKF
LSDEGINVPVIVNIHGFDMVEYAKRGKRYPIGVSQLYRASTDKNVILSGDYYIGNIVHEN
FSDLAIANAIMLSVQNPEQPLFSAEFQSGFQMDKPKLLPSTIDLTSRLCIGNGMNGINYY
LFVGGDNPSDSALMGTYHDWQAPISRDGELRRSYYVIKDLISSIRSIEEELVNSKPVFDT
YFGFIPDYYSTEHYKEHGLNAVSDIEFKRDVSIFDGVIRALKLLNYNIGGVNLRSPNLDL
NIRSLWVFSYKWMPCHVQKILAEYVENGGKLVLFPEIPVEDEFGNECTILRDFLGIRSVS
KRGWGTVYAFGIEVNAYHVEEYELEPLTYQFARDKKGNICGFIRNVGKGSVAVLGFGLEL
EREYKVDIVENVCSLLGISKALFIESRDFVDGYLREGTENFIVFLNNYDDYPKDVKLRLF
TNYLGEFSVAARKGITLVVSKAELPNETGTKRQVQLL
>pgaptmp_001026 alpha-glucosidase AglA [Fervidobacterium islandicum]
MKIVSDLCKFPSLSDSHVVLMDVDRTRVENVLVLAKELTKYFNAKLKFSIVETIKNAVEG
SDFVINTALAGGHGYLDLVRSIGEKHGYYRGIDAQNFNFVSDYLNLTNWNQLTLFLKIAR
TIEKYAPNAWYLQAANPVMEGTTLVSTQTGIKMVGFCHGHHAVEAIAKFLGVSEYEWQVG
GVNHGIWLTKFRTKDGKDLYKEVEKALQKTRYEEFKPSNPFDDQLSPVAWEMYKLYGLFP
IGDTVRNSTWKYHRDLQTKIKWYGAPWGGADSEIGWKWYVEELSRVVGVIDMFAKMVREG
AKINELKTGTQIDDYLKEILSEKISGEQHVPFINSVVSKVPGRFVVNVLNKGKIKNLEDD
VAVEICATVCGEKFEYEETHIPERVVNWYLKPRILLAKQAIDAFLNKDVRLIADILERDP
RTKSTEQVEKLIAELYTVVRQEAEKIEQQE
>pgaptmp_001751 type I pullulanase [Fervidobacterium islandicum]
MLKKLSVIFLVLLSLSVGFAETELIIHYHRWDGNYDGWNLWIWWVEPISKDGAAYQFTER
DDFGVVAKVKFQETLTKVGIIVRLGEWKEKDVAMDRFITIKDGKAEVWLLQGIEQIYTTK
PDTSPRVLFAQARDQNTIEAYLTGQVDTTKVGAKVTVDGKPLKIARVEKANPTDISKTNH
VKVVLAEPIKLEDVNKDVQVEIEGYKAARVVMMEILDKIYYDGPLGFEYTPTKTTIRVWS
PVSKTVDLLLYKNWDDKEPTKVVPMKYIGNGAWEVVLEGNWDGWFYKIRYFSYGEYREAV
DYFSKAVTKNSAKSAIIDFSKTNPQDWEKVARPPLAAPEDAIIYEIHIADITGLDNSGVK
NKATYLGLTEKGTRGPNGVTTGLDHLVELGVTHVHILPMFDFWTGDEADKDFEKSYNWGY
DPYLFTVPEGRYSTDPINPYTRIIEVKQMVKALHENGIRVILDMVFPHTWGVGVMSPFDQ
AVPYYFYRIDKTGAYLNESGCGNVIASERPMMRKYIIDTLKWWVTEYKVDGFRFDQMGLM
DKTTMLAIKSELEKIEPTVLLYGEPWGGWGAPVRFGKADVGGTGIAAFNDEFRDALRGSV
FNATVKGFLMGALAKETGVKRGVVGSIEYDEIIKSFAKDPQETINYVECHDNHTLWDKNY
LAAQADTTVKWTEEMLKDAQKLAGAILLTSQGVTFLHGGQDFARTKKFDENSYSSPISIN
GFDYARKAEFIDVFNYYKGLIEMRKSHIAFRQRTAEDIRKKITFLPAPRKMVAFIIKDEN
DPWKEILVIYNGDTKDQQFTLPEGTWNVVVDKRKAGNNVLYQVSGKIDVGSISAMVMYKA
H
