# Supplementary material for: Comparative genomics of Fervidobacterium: a new phylogenomic landscape of these wide-spread thermophilic anaerobes
Source: BMC Genomics. 2024 Dec 26;25:1248. doi: 10.1186/s12864-024-11128-x (PMC11673897; doi:10.1186/s12864-024-11128-x)
Supplement: Supplementary file 3 — Supplementary Material 3. [file 12864_2024_11128_MOESM3_ESM.xlsx]

## Sheet: Fervidobacterium sp. 13770
Island start	Island end	Length	Method	Gene name	Gene ID	Locus	Gene start	Gene end	Strand	Product	External Annotations
83522	105043	21521	Predicted by at least one method			pgaptmp_000077	81746	83536	1	nucleoside-diphosphate sugar epimerase/dehydratase
83522	105043	21521	Predicted by at least one method			pgaptmp_000078	83522	84400	-1	Hsp33 family molecular chaperone HslO
83522	105043	21521	Predicted by at least one method			pgaptmp_000079	84516	85124	1	hypothetical protein
83522	105043	21521	Predicted by at least one method			pgaptmp_000080	85105	86658	1	hypothetical protein
83522	105043	21521	Predicted by at least one method			pgaptmp_000081	86843	87562	1	response regulator transcription factor
83522	105043	21521	Predicted by at least one method			pgaptmp_000082	87570	88868	1	ATP-binding protein
83522	105043	21521	Predicted by at least one method			pgaptmp_000083	88891	90195	1	pyrimidine-nucleoside phosphorylase
83522	105043	21521	Predicted by at least one method			pgaptmp_000084	90329	91900	1	phosphodiester glycosidase family protein
83522	105043	21521	Predicted by at least one method			pgaptmp_000085	91963	92445	-1	reverse transcriptase-like protein
83522	105043	21521	Predicted by at least one method			pgaptmp_000086	92492	93559	-1	AI-2E family transporter
83522	105043	21521	Predicted by at least one method			pgaptmp_000087	93543	93956	-1	methylglyoxal synthase
83522	105043	21521	Predicted by at least one method			pgaptmp_000088	93961	94935	-1	radical SAM protein
83522	105043	21521	Predicted by at least one method			pgaptmp_000089	94970	95764	-1	NAD(P)/FAD-dependent oxidoreductase
83522	105043	21521	Predicted by at least one method		rbsD	pgaptmp_000090	96037	96423	1	D-ribose pyranase
83522	105043	21521	Predicted by at least one method			pgaptmp_000091	96425	97903	1	sugar ABC transporter ATP-binding protein
83522	105043	21521	Predicted by at least one method			pgaptmp_000092	97903	98829	1	ribose ABC transporter permease
83522	105043	21521	Predicted by at least one method			pgaptmp_000093	98855	99721	1	D-ribose ABC transporter substrate-binding protein
83522	105043	21521	Predicted by at least one method			pgaptmp_000094	99798	100787	1	LacI family DNA-binding transcriptional regulator
83522	105043	21521	Predicted by at least one method		rbsK	pgaptmp_000095	100789	101685	1	ribokinase
83522	105043	21521	Predicted by at least one method			pgaptmp_000096	101787	102089	1	helix-turn-helix domain-containing protein
83522	105043	21521	Predicted by at least one method			pgaptmp_000097	102067	102345	1	IS3 family transposase
83522	105043	21521	Predicted by at least one method			pgaptmp_000098	102324	102557	1	hypothetical protein
83522	105043	21521	Predicted by at least one method		istA	pgaptmp_000099	102641	103843	1	IS21 family transposase
83522	105043	21521	Predicted by at least one method		istB	pgaptmp_000100	103864	104628	1	IS21-like element ISCbe3 family helper ATPase IstB
83522	105043	21521	Predicted by at least one method			pgaptmp_000101	104711	105043	1	IS3 family transposase
309145	358663	49518	Predicted by at least one method			pgaptmp_000280	309145	310248	1	MFS transporter
309145	358663	49518	Predicted by at least one method		rlmD	pgaptmp_000281	310304	311644	1	23S rRNA (uracil(1939)-C(5))-methyltransferase RlmD
309145	358663	49518	Predicted by at least one method			pgaptmp_000282	311854	314361	-1	DEAD/DEAH box helicase family protein
309145	358663	49518	Predicted by at least one method			pgaptmp_000283	314362	316671	-1	site-specific DNA-methyltransferase
309145	358663	49518	Predicted by at least one method			pgaptmp_000284	316692	318329	-1	DUF2326 domain-containing protein
309145	358663	49518	Predicted by at least one method			pgaptmp_000285	318304	318546	-1	hypothetical protein
309145	358663	49518	Predicted by at least one method			pgaptmp_000286	318959	319879	1	carbohydrate ABC transporter permease
309145	358663	49518	Predicted by at least one method			pgaptmp_000287	319913	321700	1	glycoside hydrolase family 3 protein
309145	358663	49518	Predicted by at least one method		istA	pgaptmp_000288	321800	323002	1	IS21 family transposase
309145	358663	49518	Predicted by at least one method		istB	pgaptmp_000289	323023	323787	1	IS21-like element ISCbe3 family helper ATPase IstB
309145	358663	49518	Predicted by at least one method			pgaptmp_000290	323797	324210	1	fibronectin type III-like domain-contianing protein
309145	358663	49518	Predicted by at least one method			pgaptmp_000291	324231	325097	1	glycoside hydrolase family 16 protein
309145	358663	49518	Predicted by at least one method			pgaptmp_000292	325147	326160	1	substrate-binding domain-containing protein
309145	358663	49518	Predicted by at least one method			pgaptmp_000293	326234	327040	-1	ABC transporter permease
309145	358663	49518	Predicted by at least one method			pgaptmp_000294	327034	327807	-1	ABC transporter permease
309145	358663	49518	Predicted by at least one method			pgaptmp_000295	327819	328556	-1	ABC transporter ATP-binding protein
309145	358663	49518	Predicted by at least one method			pgaptmp_000296	328553	329800	-1	radical SAM protein
309145	358663	49518	Predicted by at least one method			pgaptmp_000297	330206	330478	-1	hypothetical protein
309145	358663	49518	Predicted by at least one method		gltA	pgaptmp_000298	330492	331895	-1	NADPH-dependent glutamate synthase
309145	358663	49518	Predicted by at least one method			pgaptmp_000299	331886	332749	-1	sulfide/dihydroorotate dehydrogenase-like FAD/NAD-binding protein
309145	358663	49518	Predicted by at least one method		rho	pgaptmp_000300	332796	333587	-1	transcription termination factor Rho
309145	358663	49518	Predicted by at least one method			pgaptmp_000301	333468	334589	1	recombinase family protein
309145	358663	49518	Predicted by at least one method			pgaptmp_000302	334586	335011	1	recombinase
309145	358663	49518	Predicted by at least one method			pgaptmp_000303	335013	336584	1	recombinase family protein
309145	358663	49518	Predicted by at least one method			pgaptmp_000304	336901	337275	1	metalloregulator ArsR/SmtB family transcription factor
309145	358663	49518	Predicted by at least one method			pgaptmp_000305	337289	339649	1	heavy metal translocating P-type ATPase
309145	358663	49518	Predicted by at least one method			pgaptmp_000306	339736	339975	1	signal peptidase II
309145	358663	49518	Predicted by at least one method			pgaptmp_000307	340115	341362	1	IS4 family transposase
309145	358663	49518	Predicted by at least one method			pgaptmp_000308	341542	341784	1	signal peptidase II
309145	358663	49518	Predicted by at least one method			pgaptmp_000309	341942	342427	1	(2Fe-2S)-binding protein
309145	358663	49518	Predicted by at least one method			pgaptmp_000310	342918	343940	1	cobalamin-dependent protein
309145	358663	49518	Predicted by at least one method			pgaptmp_000311	343961	344944	1	GGDEF domain-containing protein
309145	358663	49518	Predicted by at least one method			pgaptmp_000312	345034	346224	1	FprA family A-type flavoprotein
309145	358663	49518	Predicted by at least one method			pgaptmp_000313	346274	347263	-1	D-glycerate dehydrogenase
309145	358663	49518	Predicted by at least one method			pgaptmp_000314	347260	348420	-1	amidohydrolase
309145	358663	49518	Predicted by at least one method		recJ	pgaptmp_000315	348599	351562	1	single-stranded-DNA-specific exonuclease RecJ
309145	358663	49518	Predicted by at least one method			pgaptmp_000316	351567	352223	1	RuvX/YqgF family protein
309145	358663	49518	Predicted by at least one method			pgaptmp_000318	352374	353459	1	Xaa-Pro peptidase family protein
309145	358663	49518	Predicted by at least one method			pgaptmp_000319	353473	353733	1	AtpZ/AtpI family protein
309145	358663	49518	Predicted by at least one method			pgaptmp_000320	353702	354091	1	hypothetical protein
309145	358663	49518	Predicted by at least one method		atpB	pgaptmp_000321	354088	354957	1	F0F1 ATP synthase subunit A
309145	358663	49518	Predicted by at least one method			pgaptmp_000322	355006	355263	1	F0F1 ATP synthase subunit C
309145	358663	49518	Predicted by at least one method		atpF	pgaptmp_000323	355274	355759	1	F0F1 ATP synthase subunit B
309145	358663	49518	Predicted by at least one method			pgaptmp_000324	355756	356301	1	F0F1 ATP synthase subunit delta
309145	358663	49518	Predicted by at least one method		atpA	pgaptmp_000325	356306	357829	1	F0F1 ATP synthase subunit alpha
309145	358663	49518	Predicted by at least one method		atpG	pgaptmp_000326	357836	358663	1	ATP synthase F1 subunit gamma
965672	978527	12855	Predicted by at least one method			pgaptmp_000917	965672	966622	1	calcium/sodium antiporter
965672	978527	12855	Predicted by at least one method		pcm	pgaptmp_000918	966638	967234	1	protein-L-isoaspartate O-methyltransferase
965672	978527	12855	Predicted by at least one method			pgaptmp_000919	967248	968642	-1	MATE family efflux transporter
965672	978527	12855	Predicted by at least one method			pgaptmp_000920	968673	969089	-1	FAD-dependent oxidoreductase
965672	978527	12855	Predicted by at least one method		istA	pgaptmp_000921	969194	970396	1	IS21 family transposase
965672	978527	12855	Predicted by at least one method		istB	pgaptmp_000922	970417	971181	1	IS21-like element ISCbe3 family helper ATPase IstB
965672	978527	12855	Predicted by at least one method		trmFO	pgaptmp_000923	971246	972094	-1	methylenetetrahydrofolate--tRNA-(uracil(54)- C(5))-methyltransferase (FADH(2)-oxidizing) TrmFO
965672	978527	12855	Predicted by at least one method			pgaptmp_000929	977415	978089	1	DUF429 domain-containing protein
965672	978527	12855	Predicted by at least one method			pgaptmp_000930	978120	978527	1	DUF123 domain-containing protein
965672	978527	12855	Predicted by at least one method		phrB	pgaptmp_000931	978505	979809	1	deoxyribodipyrimidine photo-lyase
1070791	1085738	14947	Predicted by at least one method			pgaptmp_001015	1070791	1071915	1	anhydro-N-acetylmuramic acid kinase
1070791	1085738	14947	Predicted by at least one method			pgaptmp_001016	1072015	1073274	1	IS110 family transposase
1070791	1085738	14947	Predicted by at least one method			pgaptmp_001017	1073498	1075204	-1	recombinase family protein
1070791	1085738	14947	Predicted by at least one method			pgaptmp_001018	1075294	1075827	-1	DUF4352 domain-containing protein
1070791	1085738	14947	Predicted by at least one method			pgaptmp_001019	1075827	1076186	-1	DUF4064 domain-containing protein
1070791	1085738	14947	Predicted by at least one method			pgaptmp_001020	1076408	1076791	-1	hypothetical protein
1070791	1085738	14947	Predicted by at least one method			pgaptmp_001021	1076793	1077053	-1	hypothetical protein
1070791	1085738	14947	Predicted by at least one method			pgaptmp_001022	1077271	1079298	1	AAA family ATPase
1070791	1085738	14947	Predicted by at least one method			pgaptmp_001023	1079567	1079845	1	hypothetical protein
1070791	1085738	14947	Predicted by at least one method			pgaptmp_001024	1079867	1082092	1	DEAD/DEAH box helicase family protein
1070791	1085738	14947	Predicted by at least one method			pgaptmp_001025	1082107	1084839	1	N-6 DNA methylase
1070791	1085738	14947	Predicted by at least one method			pgaptmp_001026	1084839	1085738	1	hypothetical protein
1073498	1079845	6347	Predicted by at least one method			pgaptmp_001017	1073498	1075204	-1	recombinase family protein
1073498	1079845	6347	Predicted by at least one method			pgaptmp_001018	1075294	1075827	-1	DUF4352 domain-containing protein
1073498	1079845	6347	Predicted by at least one method			pgaptmp_001019	1075827	1076186	-1	DUF4064 domain-containing protein
1073498	1079845	6347	Predicted by at least one method			pgaptmp_001020	1076408	1076791	-1	hypothetical protein
1073498	1079845	6347	Predicted by at least one method			pgaptmp_001021	1076793	1077053	-1	hypothetical protein
1073498	1079845	6347	Predicted by at least one method			pgaptmp_001022	1077271	1079298	1	AAA family ATPase
1073498	1079845	6347	Predicted by at least one method			pgaptmp_001023	1079567	1079845	1	hypothetical protein

## Sheet: F. gondwanense
Island start	Island end	Length	Method	Gene name	Gene ID	Locus	Gene start	Gene end	Strand	Product	External Annotations
515795	550325	34530	Predicted by at least one method		istB	pgaptmp_000480	515795	516931	1	IS21-like element helper ATPase IstB
515795	550325	34530	Predicted by at least one method			pgaptmp_000481	517046	517651	1	FMN-dependent NADH-azoreductase
515795	550325	34530	Predicted by at least one method			pgaptmp_000482	517998	518912	-1	hypothetical protein
515795	550325	34530	Predicted by at least one method			pgaptmp_000483	518894	519196	-1	hypothetical protein
515795	550325	34530	Predicted by at least one method			pgaptmp_000484	519370	519900	-1	hypothetical protein
515795	550325	34530	Predicted by at least one method			pgaptmp_000485	519981	520970	-1	hypothetical protein
515795	550325	34530	Predicted by at least one method			pgaptmp_000486	521354	522223	-1	IS1634 family transposase
515795	550325	34530	Predicted by at least one method		istB	pgaptmp_000487	522362	523498	1	IS21-like element helper ATPase IstB
515795	550325	34530	Predicted by at least one method			pgaptmp_000488	523596	524531	1	HD domain-containing protein
515795	550325	34530	Predicted by at least one method			pgaptmp_000489	524528	525475	-1	RluA family pseudouridine synthase
515795	550325	34530	Predicted by at least one method		lspA	pgaptmp_000490	525621	526016	-1	signal peptidase II
515795	550325	34530	Predicted by at least one method			pgaptmp_000491	526055	526906	-1	protein-glutamate O-methyltransferase CheR
515795	550325	34530	Predicted by at least one method			pgaptmp_000492	526845	527684	-1	hypothetical protein
515795	550325	34530	Predicted by at least one method			pgaptmp_000493	527719	528477	-1	YebC/PmpR family DNA-binding transcriptional regulator
515795	550325	34530	Predicted by at least one method		clpP	pgaptmp_000494	528512	529126	-1	ATP-dependent Clp endopeptidase proteolytic subunit ClpP
515795	550325	34530	Predicted by at least one method			pgaptmp_000495	529167	530456	-1	trigger factor
515795	550325	34530	Predicted by at least one method		rplQ	pgaptmp_000496	530556	530942	-1	50S ribosomal protein L17
515795	550325	34530	Predicted by at least one method			pgaptmp_000497	530944	531930	-1	DNA-directed RNA polymerase subunit alpha
515795	550325	34530	Predicted by at least one method		rpsD	pgaptmp_000498	531936	532565	-1	30S ribosomal protein S4
515795	550325	34530	Predicted by at least one method		rpsK	pgaptmp_000499	532606	532995	-1	30S ribosomal protein S11
515795	550325	34530	Predicted by at least one method		rpsM	pgaptmp_000500	533039	533410	-1	30S ribosomal protein S13
515795	550325	34530	Predicted by at least one method		rpmJ	pgaptmp_000501	533448	533564	-1	50S ribosomal protein L36
515795	550325	34530	Predicted by at least one method		infA	pgaptmp_000502	533602	533865	-1	translation initiation factor IF-1
515795	550325	34530	Predicted by at least one method		map	pgaptmp_000503	533911	534663	-1	type I methionyl aminopeptidase
515795	550325	34530	Predicted by at least one method			pgaptmp_000504	534666	535316	-1	adenylate kinase
515795	550325	34530	Predicted by at least one method		secY	pgaptmp_000505	535352	536638	-1	preprotein translocase subunit SecY
515795	550325	34530	Predicted by at least one method		rplO	pgaptmp_000506	536641	537087	-1	50S ribosomal protein L15
515795	550325	34530	Predicted by at least one method		rpmD	pgaptmp_000507	537102	537287	-1	50S ribosomal protein L30
515795	550325	34530	Predicted by at least one method		rpsE	pgaptmp_000508	537291	537821	-1	30S ribosomal protein S5
515795	550325	34530	Predicted by at least one method		rplR	pgaptmp_000509	537848	538216	-1	50S ribosomal protein L18
515795	550325	34530	Predicted by at least one method		rplF	pgaptmp_000510	538230	538784	-1	50S ribosomal protein L6
515795	550325	34530	Predicted by at least one method		rpsH	pgaptmp_000511	538798	539202	-1	30S ribosomal protein S8
515795	550325	34530	Predicted by at least one method			pgaptmp_000512	539220	539405	-1	type Z 30S ribosomal protein S14
515795	550325	34530	Predicted by at least one method		rplE	pgaptmp_000513	539420	539974	-1	50S ribosomal protein L5
515795	550325	34530	Predicted by at least one method		rplX	pgaptmp_000514	539988	540311	-1	50S ribosomal protein L24
515795	550325	34530	Predicted by at least one method		rplN	pgaptmp_000515	540325	540693	-1	50S ribosomal protein L14
515795	550325	34530	Predicted by at least one method		rpsQ	pgaptmp_000516	540690	540986	-1	30S ribosomal protein S17
515795	550325	34530	Predicted by at least one method		rpmC	pgaptmp_000517	540992	541192	-1	50S ribosomal protein L29
515795	550325	34530	Predicted by at least one method		rplP	pgaptmp_000518	541189	541617	-1	50S ribosomal protein L16
515795	550325	34530	Predicted by at least one method		rpsC	pgaptmp_000519	541751	542380	-1	30S ribosomal protein S3
515795	550325	34530	Predicted by at least one method		rplV	pgaptmp_000520	542401	542838	-1	50S ribosomal protein L22
515795	550325	34530	Predicted by at least one method		rpsS	pgaptmp_000521	542853	543140	-1	30S ribosomal protein S19
515795	550325	34530	Predicted by at least one method		rplB	pgaptmp_000522	543157	543984	-1	50S ribosomal protein L2
515795	550325	34530	Predicted by at least one method		rplW	pgaptmp_000523	543998	544300	-1	50S ribosomal protein L23
515795	550325	34530	Predicted by at least one method		rplD	pgaptmp_000524	544297	544968	-1	50S ribosomal protein L4
515795	550325	34530	Predicted by at least one method		rplC	pgaptmp_000525	545049	545672	-1	50S ribosomal protein L3
515795	550325	34530	Predicted by at least one method		rpsJ	pgaptmp_000526	545693	546001	-1	30S ribosomal protein S10
515795	550325	34530	Predicted by at least one method		tuf	pgaptmp_000527	546077	547279	-1	elongation factor Tu
515795	550325	34530	Predicted by at least one method		fusA	pgaptmp_000528	547324	549399	-1	elongation factor G
515795	550325	34530	Predicted by at least one method		rpsG	pgaptmp_000529	549441	549908	-1	30S ribosomal protein S7
515795	550325	34530	Predicted by at least one method		rpsL	pgaptmp_000530	549921	550325	-1	30S ribosomal protein S12
747628	788689	41061	Predicted by at least one method		trmFO	pgaptmp_000721	747628	748896	-1	methylenetetrahydrofolate--tRNA-(uracil(54)- C(5))-methyltransferase (FADH(2)-oxidizing) TrmFO
747628	788689	41061	Predicted by at least one method		istA	pgaptmp_000722	748982	750184	1	IS21 family transposase
747628	788689	41061	Predicted by at least one method		istB	pgaptmp_000723	750205	750969	1	IS21-like element ISCbe3 family helper ATPase IstB
747628	788689	41061	Predicted by at least one method			pgaptmp_000724	751041	752216	1	DUF5696 domain-containing protein
747628	788689	41061	Predicted by at least one method			pgaptmp_000725	752209	752988	1	sugar ABC transporter permease
747628	788689	41061	Predicted by at least one method			pgaptmp_000726	753060	753980	1	carbohydrate ABC transporter permease
747628	788689	41061	Predicted by at least one method			pgaptmp_000727	754014	756158	1	beta-glucosidase
747628	788689	41061	Predicted by at least one method			pgaptmp_000728	756179	757045	1	glycoside hydrolase family 16 protein
747628	788689	41061	Predicted by at least one method			pgaptmp_000729	757095	758108	1	substrate-binding domain-containing protein
747628	788689	41061	Predicted by at least one method			pgaptmp_000730	758182	758988	-1	ABC transporter permease
747628	788689	41061	Predicted by at least one method			pgaptmp_000731	758982	759755	-1	ABC transporter permease
747628	788689	41061	Predicted by at least one method			pgaptmp_000732	759767	760504	-1	ABC transporter ATP-binding protein
747628	788689	41061	Predicted by at least one method			pgaptmp_000733	760501	761748	-1	radical SAM protein
747628	788689	41061	Predicted by at least one method			pgaptmp_000734	762154	762426	-1	hypothetical protein
747628	788689	41061	Predicted by at least one method		gltA	pgaptmp_000735	762440	763843	-1	NADPH-dependent glutamate synthase
747628	788689	41061	Predicted by at least one method			pgaptmp_000736	763834	764697	-1	sulfide/dihydroorotate dehydrogenase-like FAD/NAD-binding protein
747628	788689	41061	Predicted by at least one method		rho	pgaptmp_000737	764744	765535	-1	transcription termination factor Rho
747628	788689	41061	Predicted by at least one method			pgaptmp_000738	765416	766537	1	recombinase family protein
747628	788689	41061	Predicted by at least one method			pgaptmp_000739	766534	766959	1	recombinase
747628	788689	41061	Predicted by at least one method			pgaptmp_000740	766961	768532	1	recombinase family protein
747628	788689	41061	Predicted by at least one method			pgaptmp_000741	768849	769223	1	metalloregulator ArsR/SmtB family transcription factor
747628	788689	41061	Predicted by at least one method			pgaptmp_000742	769237	771834	1	heavy metal translocating P-type ATPase
747628	788689	41061	Predicted by at least one method			pgaptmp_000743	772003	773262	1	IS110 family transposase
747628	788689	41061	Predicted by at least one method			pgaptmp_000744	773708	775642	1	extracellular solute-binding protein
747628	788689	41061	Predicted by at least one method			pgaptmp_000745	775632	776525	1	sugar ABC transporter permease
747628	788689	41061	Predicted by at least one method			pgaptmp_000746	776535	777407	1	carbohydrate ABC transporter permease
747628	788689	41061	Predicted by at least one method			pgaptmp_000747	777439	779448	1	YIP1 family protein
747628	788689	41061	Predicted by at least one method			pgaptmp_000748	779429	780532	1	DUF5696 domain-containing protein
747628	788689	41061	Predicted by at least one method		istA	pgaptmp_000749	780627	781829	1	IS21 family transposase
747628	788689	41061	Predicted by at least one method		istB	pgaptmp_000750	781850	782614	1	IS21-like element ISCbe3 family helper ATPase IstB
747628	788689	41061	Predicted by at least one method			pgaptmp_000756	788015	788689	1	DUF429 domain-containing protein
923578	933424	9846	Predicted by at least one method			pgaptmp_000883	923578	924420	1	protein-glutamate O-methyltransferase CheR
923578	933424	9846	Predicted by at least one method			pgaptmp_000884	924410	924727	1	response regulator
923578	933424	9846	Predicted by at least one method			pgaptmp_000885	924792	927356	1	Hpt domain-containing protein
923578	933424	9846	Predicted by at least one method			pgaptmp_000886	927349	929307	1	methyl-accepting chemotaxis protein
923578	933424	9846	Predicted by at least one method			pgaptmp_000887	929319	930161	1	chemotaxis protein CheW
923578	933424	9846	Predicted by at least one method			pgaptmp_000888	930339	931496	1	IS110 family transposase
923578	933424	9846	Predicted by at least one method			pgaptmp_000889	931624	932280	1	chemotaxis protein CheW
923578	933424	9846	Predicted by at least one method			pgaptmp_000890	932285	933424	1	chemotaxis response regulator protein-glutamate methylesterase
1462741	1493481	30740	Predicted by at least one method			pgaptmp_001400	1462741	1463778	-1	extracellular solute-binding protein
1462741	1493481	30740	Predicted by at least one method			pgaptmp_001401	1463830	1464585	-1	pseudouridine synthase
1462741	1493481	30740	Predicted by at least one method			pgaptmp_001402	1464603	1465436	-1	energy-coupling factor transporter transmembrane component T
1462741	1493481	30740	Predicted by at least one method			pgaptmp_001403	1465405	1467147	-1	ABC transporter ATP-binding protein
1462741	1493481	30740	Predicted by at least one method			pgaptmp_001404	1467365	1472011	1	HEAT repeat domain-containing protein
1462741	1493481	30740	Predicted by at least one method			pgaptmp_001405	1472070	1472630	-1	ECF-type riboflavin transporter substrate-binding protein
1462741	1493481	30740	Predicted by at least one method			pgaptmp_001406	1472834	1473760	-1	aldo/keto reductase
1462741	1493481	30740	Predicted by at least one method			pgaptmp_001407	1473914	1477384	1	UvrD-helicase domain-containing protein
1462741	1493481	30740	Predicted by at least one method			pgaptmp_001408	1477381	1480695	1	PD-(D/E)XK nuclease family protein
1462741	1493481	30740	Predicted by at least one method			pgaptmp_001409	1480812	1481441	-1	hypothetical protein
1462741	1493481	30740	Predicted by at least one method			pgaptmp_001410	1481645	1482424	1	hypothetical protein
1462741	1493481	30740	Predicted by at least one method			pgaptmp_001411	1482454	1482969	1	NUDIX domain-containing protein
1462741	1493481	30740	Predicted by at least one method		nadC	pgaptmp_001412	1482976	1483809	-1	carboxylating nicotinate-nucleotide diphosphorylase
1462741	1493481	30740	Predicted by at least one method		nadA	pgaptmp_001413	1483816	1484760	-1	quinolinate synthase NadA
1462741	1493481	30740	Predicted by at least one method		nadX	pgaptmp_001414	1484792	1485541	-1	aspartate dehydrogenase
1462741	1493481	30740	Predicted by at least one method			pgaptmp_001415	1485772	1487289	1	PQQ-binding-like beta-propeller repeat protein
1462741	1493481	30740	Predicted by at least one method			pgaptmp_001416	1487406	1488665	1	IS110 family transposase
1462741	1493481	30740	Predicted by at least one method			pgaptmp_001417	1489019	1489570	1	hypothetical protein
1462741	1493481	30740	Predicted by at least one method			pgaptmp_001418	1489558	1490394	1	endonuclease/exonuclease/phosphatase family protein
1462741	1493481	30740	Predicted by at least one method			pgaptmp_001419	1490435	1490962	-1	cupin domain-containing protein
1462741	1493481	30740	Predicted by at least one method		iscB	pgaptmp_001420	1490991	1492298	-1	RNA-guided endonuclease IscB
1462741	1493481	30740	Predicted by at least one method		speE	pgaptmp_001421	1492597	1493481	-1	polyamine aminopropyltransferase

## Sheet: Fervidobacterium sp. 21710
Island start	Island end	Length	Method	Gene name	Gene ID	Locus	Gene start	Gene end	Strand	Product	External Annotations
381503	400785	19282	Predicted by at least one method			pgaptmp_000342	381090	381593	-1	ATP phosphoribosyltransferase regulatory subunit
381503	400785	19282	Predicted by at least one method			pgaptmp_000343	381503	381913	-1	hypothetical protein
381503	400785	19282	Predicted by at least one method			pgaptmp_000344	381955	383448	-1	IS1182 family transposase
381503	400785	19282	Predicted by at least one method			pgaptmp_000345	384895	385047	1	hypothetical protein
381503	400785	19282	Predicted by at least one method			pgaptmp_000346	386148	386816	1	DUF429 domain-containing protein
381503	400785	19282	Predicted by at least one method		trpA	pgaptmp_000347	386813	387592	-1	tryptophan synthase subunit alpha
381503	400785	19282	Predicted by at least one method		trpB	pgaptmp_000348	387589	388782	-1	tryptophan synthase subunit beta
381503	400785	19282	Predicted by at least one method			pgaptmp_000349	388775	389386	-1	phosphoribosylanthranilate isomerase
381503	400785	19282	Predicted by at least one method			pgaptmp_000350	389392	390147	-1	indole-3-glycerol-phosphate synthase
381503	400785	19282	Predicted by at least one method		trpD	pgaptmp_000351	390149	391198	-1	anthranilate phosphoribosyltransferase
381503	400785	19282	Predicted by at least one method			pgaptmp_000352	391191	391820	-1	aminodeoxychorismate/anthranilate synthase component II
381503	400785	19282	Predicted by at least one method			pgaptmp_000353	391842	393329	-1	anthranilate synthase component I family protein
381503	400785	19282	Predicted by at least one method			pgaptmp_000354	393361	394155	-1	prephenate dehydrogenase/arogenate dehydrogenase family protein
381503	400785	19282	Predicted by at least one method		pheA	pgaptmp_000355	394191	395294	-1	prephenate dehydratase
381503	400785	19282	Predicted by at least one method			pgaptmp_000356	395322	396308	-1	chorismate synthase
381503	400785	19282	Predicted by at least one method		aroA	pgaptmp_000357	396313	397677	-1	3-phosphoshikimate 1-carboxyvinyltransferase
381503	400785	19282	Predicted by at least one method			pgaptmp_000358	397670	398998	-1	shikimate kinase
381503	400785	19282	Predicted by at least one method			pgaptmp_000359	399038	399766	-1	type I 3-dehydroquinate dehydratase
381503	400785	19282	Predicted by at least one method		aroB	pgaptmp_000360	399715	400785	-1	3-dehydroquinate synthase
381503	400785	19282	Predicted by at least one method		aroF	pgaptmp_000361	400778	401713	-1	3-deoxy-7-phosphoheptulonate synthase
735636	758572	22936	Predicted by at least one method			pgaptmp_000666	735636	736784	-1	IS110 family transposase
735636	758572	22936	Predicted by at least one method		rpsG	pgaptmp_000667	737023	737490	1	30S ribosomal protein S7
735636	758572	22936	Predicted by at least one method		fusA	pgaptmp_000668	737530	739608	1	elongation factor G
735636	758572	22936	Predicted by at least one method		tuf	pgaptmp_000669	739675	740877	1	elongation factor Tu
735636	758572	22936	Predicted by at least one method		rpsJ	pgaptmp_000670	740979	741287	1	30S ribosomal protein S10
735636	758572	22936	Predicted by at least one method		rplC	pgaptmp_000671	741308	741937	1	50S ribosomal protein L3
735636	758572	22936	Predicted by at least one method		rplD	pgaptmp_000672	742025	742696	1	50S ribosomal protein L4
735636	758572	22936	Predicted by at least one method		rplW	pgaptmp_000673	742693	742995	1	50S ribosomal protein L23
735636	758572	22936	Predicted by at least one method		rplB	pgaptmp_000674	743009	743836	1	50S ribosomal protein L2
735636	758572	22936	Predicted by at least one method		rpsS	pgaptmp_000675	743898	744185	1	30S ribosomal protein S19
735636	758572	22936	Predicted by at least one method		rplV	pgaptmp_000676	744200	744649	1	50S ribosomal protein L22
735636	758572	22936	Predicted by at least one method		rpsC	pgaptmp_000677	744679	745308	1	30S ribosomal protein S3
735636	758572	22936	Predicted by at least one method		rplP	pgaptmp_000678	745382	745810	1	50S ribosomal protein L16
735636	758572	22936	Predicted by at least one method		rpmC	pgaptmp_000679	745807	746007	1	50S ribosomal protein L29
735636	758572	22936	Predicted by at least one method		rpsQ	pgaptmp_000680	746013	746321	1	30S ribosomal protein S17
735636	758572	22936	Predicted by at least one method		rplN	pgaptmp_000681	746318	746686	1	50S ribosomal protein L14
735636	758572	22936	Predicted by at least one method		rplX	pgaptmp_000682	746700	747023	1	50S ribosomal protein L24
735636	758572	22936	Predicted by at least one method		rplE	pgaptmp_000683	747037	747591	1	50S ribosomal protein L5
735636	758572	22936	Predicted by at least one method			pgaptmp_000684	747617	747802	1	type Z 30S ribosomal protein S14
735636	758572	22936	Predicted by at least one method		rpsH	pgaptmp_000685	747805	748224	1	30S ribosomal protein S8
735636	758572	22936	Predicted by at least one method		rplF	pgaptmp_000686	748239	748793	1	50S ribosomal protein L6
735636	758572	22936	Predicted by at least one method		rplR	pgaptmp_000687	748807	749175	1	50S ribosomal protein L18
735636	758572	22936	Predicted by at least one method		rpsE	pgaptmp_000688	749201	749731	1	30S ribosomal protein S5
735636	758572	22936	Predicted by at least one method		rpmD	pgaptmp_000689	749735	749920	1	50S ribosomal protein L30
735636	758572	22936	Predicted by at least one method		rplO	pgaptmp_000690	749941	750396	1	50S ribosomal protein L15
735636	758572	22936	Predicted by at least one method		secY	pgaptmp_000691	750399	751685	1	preprotein translocase subunit SecY
735636	758572	22936	Predicted by at least one method			pgaptmp_000692	751707	752363	1	adenylate kinase
735636	758572	22936	Predicted by at least one method		map	pgaptmp_000693	752360	753109	1	type I methionyl aminopeptidase
735636	758572	22936	Predicted by at least one method		infA	pgaptmp_000694	753158	753421	1	translation initiation factor IF-1
735636	758572	22936	Predicted by at least one method		rpmJ	pgaptmp_000695	753465	753581	1	50S ribosomal protein L36
735636	758572	22936	Predicted by at least one method		rpsM	pgaptmp_000696	753614	753985	1	30S ribosomal protein S13
735636	758572	22936	Predicted by at least one method		rpsK	pgaptmp_000697	754062	754451	1	30S ribosomal protein S11
735636	758572	22936	Predicted by at least one method		rpsD	pgaptmp_000698	754491	755120	1	30S ribosomal protein S4
735636	758572	22936	Predicted by at least one method			pgaptmp_000699	755126	756112	1	DNA-directed RNA polymerase subunit alpha
735636	758572	22936	Predicted by at least one method		rplQ	pgaptmp_000700	756114	756500	1	50S ribosomal protein L17
735636	758572	22936	Predicted by at least one method			pgaptmp_000701	756604	757884	1	trigger factor
735636	758572	22936	Predicted by at least one method		clpP	pgaptmp_000702	757958	758572	1	ATP-dependent Clp endopeptidase proteolytic subunit ClpP
1385057	1443936	58879	Predicted by at least one method		rlmD	pgaptmp_001315	1385057	1386427	1	23S rRNA (uracil(1939)-C(5))-methyltransferase RlmD
1385057	1443936	58879	Predicted by at least one method			pgaptmp_001316	1387033	1387959	1	recombinase family protein
1385057	1443936	58879	Predicted by at least one method			pgaptmp_001317	1387998	1388855	1	metallophosphoesterase
1385057	1443936	58879	Predicted by at least one method			pgaptmp_001318	1389260	1391767	-1	DEAD/DEAH box helicase family protein
1385057	1443936	58879	Predicted by at least one method			pgaptmp_001319	1391768	1393012	-1	DNA methyltransferase
1385057	1443936	58879	Predicted by at least one method			pgaptmp_001320	1393049	1394077	-1	DNA methyltransferase
1385057	1443936	58879	Predicted by at least one method			pgaptmp_001321	1394098	1395735	-1	DUF2326 domain-containing protein
1385057	1443936	58879	Predicted by at least one method			pgaptmp_001322	1395710	1395952	-1	hypothetical protein
1385057	1443936	58879	Predicted by at least one method			pgaptmp_001323	1395936	1397174	-1	hypothetical protein
1385057	1443936	58879	Predicted by at least one method			pgaptmp_001324	1397324	1397956	1	hypothetical protein
1385057	1443936	58879	Predicted by at least one method			pgaptmp_001325	1397971	1398228	1	hypothetical protein
1385057	1443936	58879	Predicted by at least one method			pgaptmp_001326	1398194	1398856	1	alpha/beta hydrolase
1385057	1443936	58879	Predicted by at least one method			pgaptmp_001327	1399680	1400588	-1	ATP-grasp domain-containing protein
1385057	1443936	58879	Predicted by at least one method			pgaptmp_001328	1400566	1402221	-1	cobalamin B12-binding domain-containing protein
1385057	1443936	58879	Predicted by at least one method			pgaptmp_001329	1402218	1403297	-1	NAD/NADP octopine/nopaline dehydrogenase family protein
1385057	1443936	58879	Predicted by at least one method			pgaptmp_001330	1403518	1403928	-1	hypothetical protein
1385057	1443936	58879	Predicted by at least one method			pgaptmp_001331	1404143	1405246	1	ATP-binding protein
1385057	1443936	58879	Predicted by at least one method		wecB	pgaptmp_001332	1405313	1406383	1	UDP-N-acetylglucosamine 2-epimerase (non-hydrolyzing)
1385057	1443936	58879	Predicted by at least one method			pgaptmp_001333	1406808	1406993	1	helix-turn-helix domain-containing protein
1385057	1443936	58879	Predicted by at least one method			pgaptmp_001334	1406999	1407955	-1	LCP family protein
1385057	1443936	58879	Predicted by at least one method			pgaptmp_001335	1407963	1408958	-1	glycosyltransferase family 2 protein
1385057	1443936	58879	Predicted by at least one method			pgaptmp_001336	1409064	1409684	1	HAD family phosphatase
1385057	1443936	58879	Predicted by at least one method			pgaptmp_001337	1409699	1410601	1	acetamidase/formamidase family protein
1385057	1443936	58879	Predicted by at least one method			pgaptmp_001338	1410673	1411929	-1	ATP-binding protein
1385057	1443936	58879	Predicted by at least one method			pgaptmp_001339	1412105	1412446	-1	DUF234 domain-containing protein
1385057	1443936	58879	Predicted by at least one method		istB	pgaptmp_001340	1412500	1413264	-1	IS21-like element ISCbe3 family helper ATPase IstB
1385057	1443936	58879	Predicted by at least one method		istA	pgaptmp_001341	1413285	1414487	-1	IS21 family transposase
1385057	1443936	58879	Predicted by at least one method			pgaptmp_001342	1414469	1415041	1	extracellular solute-binding protein
1385057	1443936	58879	Predicted by at least one method			pgaptmp_001343	1415126	1415884	1	sugar-binding protein
1385057	1443936	58879	Predicted by at least one method			pgaptmp_001344	1415955	1417511	1	endo alpha-1,4 polygalactosaminidase
1385057	1443936	58879	Predicted by at least one method			pgaptmp_001345	1417528	1418493	1	BadF/BadG/BcrA/BcrD ATPase family protein
1385057	1443936	58879	Predicted by at least one method			pgaptmp_001346	1418486	1419739	1	Gfo/Idh/MocA family oxidoreductase
1385057	1443936	58879	Predicted by at least one method		rfbD	pgaptmp_001347	1419734	1420576	-1	dTDP-4-dehydrorhamnose reductase
1385057	1443936	58879	Predicted by at least one method			pgaptmp_001348	1420573	1421688	-1	hypothetical protein
1385057	1443936	58879	Predicted by at least one method			pgaptmp_001349	1421692	1422204	-1	flavodoxin domain-containing protein
1385057	1443936	58879	Predicted by at least one method			pgaptmp_001350	1422270	1422710	-1	type II secretion system protein
1385057	1443936	58879	Predicted by at least one method			pgaptmp_001351	1422971	1424011	1	glycosyltransferase family A protein
1385057	1443936	58879	Predicted by at least one method			pgaptmp_001352	1424001	1424600	1	glycerol-3-phosphate acyltransferase
1385057	1443936	58879	Predicted by at least one method			pgaptmp_001353	1424602	1425036	-1	OsmC family protein
1385057	1443936	58879	Predicted by at least one method		istB	pgaptmp_001354	1425148	1425912	-1	IS21-like element ISCbe3 family helper ATPase IstB
1385057	1443936	58879	Predicted by at least one method		istA	pgaptmp_001355	1425933	1427135	-1	IS21 family transposase
1385057	1443936	58879	Predicted by at least one method			pgaptmp_001356	1427272	1428036	1	glycoside hydrolase family 16 protein
1385057	1443936	58879	Predicted by at least one method			pgaptmp_001357	1428086	1429099	1	substrate-binding domain-containing protein
1385057	1443936	58879	Predicted by at least one method			pgaptmp_001358	1429173	1429979	-1	ABC transporter permease
1385057	1443936	58879	Predicted by at least one method			pgaptmp_001359	1429973	1430746	-1	ABC transporter permease
1385057	1443936	58879	Predicted by at least one method			pgaptmp_001360	1430758	1431495	-1	ABC transporter ATP-binding protein
1385057	1443936	58879	Predicted by at least one method			pgaptmp_001361	1431492	1432739	-1	radical SAM protein
1385057	1443936	58879	Predicted by at least one method			pgaptmp_001362	1433146	1433418	-1	hypothetical protein
1385057	1443936	58879	Predicted by at least one method		gltA	pgaptmp_001363	1433432	1434835	-1	NADPH-dependent glutamate synthase
1385057	1443936	58879	Predicted by at least one method			pgaptmp_001364	1434826	1435689	-1	sulfide/dihydroorotate dehydrogenase-like FAD/NAD-binding protein
1385057	1443936	58879	Predicted by at least one method		rho	pgaptmp_001365	1435736	1436542	-1	transcription termination factor Rho
1385057	1443936	58879	Predicted by at least one method			pgaptmp_001366	1436558	1437232	1	recombinase family protein
1385057	1443936	58879	Predicted by at least one method			pgaptmp_001367	1437313	1437528	1	hypothetical protein
1385057	1443936	58879	Predicted by at least one method			pgaptmp_001368	1437525	1437950	1	recombinase
1385057	1443936	58879	Predicted by at least one method			pgaptmp_001369	1437952	1439523	1	recombinase family protein
1385057	1443936	58879	Predicted by at least one method			pgaptmp_001370	1439840	1440214	1	metalloregulator ArsR/SmtB family transcription factor
1385057	1443936	58879	Predicted by at least one method			pgaptmp_001371	1440228	1442588	1	heavy metal translocating P-type ATPase
1385057	1443936	58879	Predicted by at least one method			pgaptmp_001372	1442788	1443936	-1	IS110 family transposase
1414469	1422710	8241	Predicted by at least one method		istA	pgaptmp_001341	1413285	1414487	-1	IS21 family transposase
1414469	1422710	8241	Predicted by at least one method			pgaptmp_001342	1414469	1415041	1	extracellular solute-binding protein
1414469	1422710	8241	Predicted by at least one method			pgaptmp_001343	1415126	1415884	1	sugar-binding protein
1414469	1422710	8241	Predicted by at least one method			pgaptmp_001344	1415955	1417511	1	endo alpha-1,4 polygalactosaminidase
1414469	1422710	8241	Predicted by at least one method			pgaptmp_001345	1417528	1418493	1	BadF/BadG/BcrA/BcrD ATPase family protein
1414469	1422710	8241	Predicted by at least one method			pgaptmp_001346	1418486	1419739	1	Gfo/Idh/MocA family oxidoreductase
1414469	1422710	8241	Predicted by at least one method		rfbD	pgaptmp_001347	1419734	1420576	-1	dTDP-4-dehydrorhamnose reductase
1414469	1422710	8241	Predicted by at least one method			pgaptmp_001348	1420573	1421688	-1	hypothetical protein
1414469	1422710	8241	Predicted by at least one method			pgaptmp_001349	1421692	1422204	-1	flavodoxin domain-containing protein
1414469	1422710	8241	Predicted by at least one method			pgaptmp_001350	1422270	1422710	-1	type II secretion system protein
1529420	1561998	32578	Predicted by at least one method			pgaptmp_001461	1529420	1529626	1	thioredoxin family protein
1529420	1561998	32578	Predicted by at least one method			pgaptmp_001462	1529795	1530463	-1	winged helix-turn-helix domain-containing protein
1529420	1561998	32578	Predicted by at least one method			pgaptmp_001463	1530517	1531173	-1	winged helix-turn-helix domain-containing protein
1529420	1561998	32578	Predicted by at least one method			pgaptmp_001464	1531510	1535094	-1	Eco57I restriction-modification methylase domain-containing protein
1529420	1561998	32578	Predicted by at least one method			pgaptmp_001465	1535125	1538466	-1	helicase-related protein
1529420	1561998	32578	Predicted by at least one method			pgaptmp_001466	1538810	1539880	-1	ATP-dependent helicase
1529420	1561998	32578	Predicted by at least one method			pgaptmp_001467	1540217	1540600	-1	UvrD-helicase domain-containing protein
1529420	1561998	32578	Predicted by at least one method			pgaptmp_001468	1540740	1541090	-1	MBL fold metallo-hydrolase
1529420	1561998	32578	Predicted by at least one method			pgaptmp_001469	1541180	1542535	-1	helix-turn-helix domain-containing protein
1529420	1561998	32578	Predicted by at least one method			pgaptmp_001470	1542566	1543363	-1	MBL fold metallo-hydrolase
1529420	1561998	32578	Predicted by at least one method			pgaptmp_001471	1543492	1545234	-1	hypothetical protein
1529420	1561998	32578	Predicted by at least one method			pgaptmp_001472	1545604	1546563	1	hypothetical protein
1529420	1561998	32578	Predicted by at least one method			pgaptmp_001473	1546641	1547996	-1	FAD-dependent oxidoreductase
1529420	1561998	32578	Predicted by at least one method			pgaptmp_001474	1548131	1548508	-1	YkvA family protein
1529420	1561998	32578	Predicted by at least one method			pgaptmp_001475	1548495	1548665	-1	hypothetical protein
1529420	1561998	32578	Predicted by at least one method			pgaptmp_001476	1548689	1549363	-1	SprT family zinc-dependent metalloprotease
1529420	1561998	32578	Predicted by at least one method			pgaptmp_001477	1549369	1552575	-1	type I restriction endonuclease subunit R
1529420	1561998	32578	Predicted by at least one method			pgaptmp_001478	1552807	1553964	1	IS110 family transposase
1529420	1561998	32578	Predicted by at least one method			pgaptmp_001479	1554045	1555277	-1	restriction endonuclease subunit S
1529420	1561998	32578	Predicted by at least one method			pgaptmp_001480	1555333	1556646	-1	helix-turn-helix domain-containing protein
1529420	1561998	32578	Predicted by at least one method			pgaptmp_001481	1556633	1558213	-1	N-6 DNA methylase
1529420	1561998	32578	Predicted by at least one method			pgaptmp_001482	1558207	1559076	-1	class I SAM-dependent DNA methyltransferase
1529420	1561998	32578	Predicted by at least one method			pgaptmp_001483	1559212	1559361	-1	DUF1232 domain-containing protein
1529420	1561998	32578	Predicted by at least one method			pgaptmp_001484	1559717	1560064	1	RsiV family protein
1529420	1561998	32578	Predicted by at least one method			pgaptmp_001485	1561523	1561858	-1	DUF4163 domain-containing protein
1529420	1561998	32578	Predicted by at least one method			pgaptmp_001486	1561804	1561998	-1	hypothetical protein

## Sheet: Fervidobacterium sp. GSH
Island start	Island end	Length	Method	Gene name	Gene ID	Locus	Gene start	Gene end	Strand	Product	External Annotations
236400	245868	9468	Predicted by at least one method			pgaptmp_000221	236400	236783	-1	Rid family detoxifying hydrolase
236400	245868	9468	Predicted by at least one method			pgaptmp_000222	236820	237518	-1	ABC transporter ATP-binding protein
236400	245868	9468	Predicted by at least one method			pgaptmp_000223	237638	238522	1	YitT family protein
236400	245868	9468	Predicted by at least one method			pgaptmp_000224	238586	240571	-1	methyl-accepting chemotaxis protein
236400	245868	9468	Predicted by at least one method			pgaptmp_000225	240908	242110	1	acetyl-CoA C-acetyltransferase
236400	245868	9468	Predicted by at least one method			pgaptmp_000226	242128	243078	-1	DDE-type integrase/transposase/recombinase
236400	245868	9468	Predicted by at least one method			pgaptmp_000227	243204	243923	1	beta-ketoacyl-ACP reductase
236400	245868	9468	Predicted by at least one method			pgaptmp_000228	244003	244725	-1	ABC transporter substrate-binding protein
236400	245868	9468	Predicted by at least one method			pgaptmp_000229	244885	245868	-1	thiamine ABC transporter substrate-binding protein
385415	392752	7337	Predicted by at least one method			pgaptmp_000368	385089	385418	1	hypothetical protein
385415	392752	7337	Predicted by at least one method		metK	pgaptmp_000369	385415	386605	1	methionine adenosyltransferase
385415	392752	7337	Predicted by at least one method		rpsT	pgaptmp_000370	386699	386986	1	30S ribosomal protein S20
385415	392752	7337	Predicted by at least one method			pgaptmp_000371	386989	387396	1	hypothetical protein
385415	392752	7337	Predicted by at least one method			pgaptmp_000372	387519	387827	1	helix-turn-helix domain-containing protein
385415	392752	7337	Predicted by at least one method			pgaptmp_000373	387863	388651	1	IS3 family transposase
385415	392752	7337	Predicted by at least one method			pgaptmp_000374	388741	390729	-1	methyl-accepting chemotaxis protein
385415	392752	7337	Predicted by at least one method		hutH	pgaptmp_000375	390726	392231	-1	histidine ammonia-lyase
385415	392752	7337	Predicted by at least one method			pgaptmp_000376	392228	392752	-1	cob(I)yrinic acid a,c-diamide adenosyltransferase
643788	684148	40360	Predicted by at least one method			pgaptmp_000606	643788	644027	1	thioredoxin family protein
643788	684148	40360	Predicted by at least one method			pgaptmp_000607	644114	644509	-1	restriction endonuclease
643788	684148	40360	Predicted by at least one method			pgaptmp_000608	644607	647579	-1	DEAD/DEAH box helicase family protein
643788	684148	40360	Predicted by at least one method			pgaptmp_000609	647584	650133	-1	site-specific DNA-methyltransferase
643788	684148	40360	Predicted by at least one method			pgaptmp_000610	650114	650614	-1	hypothetical protein
643788	684148	40360	Predicted by at least one method			pgaptmp_000611	650636	652627	-1	AAA family ATPase
643788	684148	40360	Predicted by at least one method			pgaptmp_000612	652631	652903	-1	hypothetical protein
643788	684148	40360	Predicted by at least one method			pgaptmp_000613	652900	654255	-1	DEAD/DEAH box helicase
643788	684148	40360	Predicted by at least one method			pgaptmp_000614	654724	655518	-1	MBL fold metallo-hydrolase
643788	684148	40360	Predicted by at least one method			pgaptmp_000615	655647	656834	-1	hypothetical protein
643788	684148	40360	Predicted by at least one method			pgaptmp_000616	656843	657454	-1	transposase
643788	684148	40360	Predicted by at least one method			pgaptmp_000617	657684	658271	-1	hypothetical protein
643788	684148	40360	Predicted by at least one method			pgaptmp_000618	658476	658823	-1	carboxymuconolactone decarboxylase family protein
643788	684148	40360	Predicted by at least one method			pgaptmp_000619	659022	659981	1	hypothetical protein
643788	684148	40360	Predicted by at least one method			pgaptmp_000620	660051	661406	-1	FAD-dependent oxidoreductase
643788	684148	40360	Predicted by at least one method			pgaptmp_000621	661541	661759	-1	DUF1232 domain-containing protein
643788	684148	40360	Predicted by at least one method			pgaptmp_000622	661770	661919	-1	hypothetical protein
643788	684148	40360	Predicted by at least one method			pgaptmp_000623	662695	666660	-1	AAA domain-containing protein
643788	684148	40360	Predicted by at least one method			pgaptmp_000624	666684	667358	-1	SprT family zinc-dependent metalloprotease
643788	684148	40360	Predicted by at least one method			pgaptmp_000625	667364	670570	-1	type I restriction endonuclease subunit R
643788	684148	40360	Predicted by at least one method			pgaptmp_000626	670573	670920	-1	DUF86 domain-containing protein
643788	684148	40360	Predicted by at least one method			pgaptmp_000627	670913	671203	-1	nucleotidyltransferase family protein
643788	684148	40360	Predicted by at least one method			pgaptmp_000628	671206	672516	-1	restriction endonuclease subunit S
643788	684148	40360	Predicted by at least one method			pgaptmp_000629	672574	673332	-1	ATP-binding protein
643788	684148	40360	Predicted by at least one method			pgaptmp_000630	673274	673885	-1	putative DNA binding domain-containing protein
643788	684148	40360	Predicted by at least one method			pgaptmp_000631	673872	676316	-1	type I restriction-modification system subunit M
643788	684148	40360	Predicted by at least one method			pgaptmp_000632	676448	676594	-1	DUF1232 domain-containing protein
643788	684148	40360	Predicted by at least one method			pgaptmp_000633	678210	678980	1	SDR family oxidoreductase
643788	684148	40360	Predicted by at least one method			pgaptmp_000634	679014	680186	1	TM0106 family RecB-like putative nuclease
643788	684148	40360	Predicted by at least one method			pgaptmp_000635	680251	680715	-1	hypothetical protein
643788	684148	40360	Predicted by at least one method			pgaptmp_000636	680830	682545	-1	alpha/beta fold hydrolase
643788	684148	40360	Predicted by at least one method			pgaptmp_000637	682545	683423	-1	branched-chain amino acid ABC transporter permease
643788	684148	40360	Predicted by at least one method			pgaptmp_000638	683420	684148	-1	ABC transporter ATP-binding protein
661541	666660	5119	Predicted by at least one method			pgaptmp_000621	661541	661759	-1	DUF1232 domain-containing protein
661541	666660	5119	Predicted by at least one method			pgaptmp_000622	661770	661919	-1	hypothetical protein
661541	666660	5119	Predicted by at least one method			pgaptmp_000623	662695	666660	-1	AAA domain-containing protein
714143	763493	49350	Predicted by at least one method			pgaptmp_000670	714143	715141	1	D-glycerate dehydrogenase
714143	763493	49350	Predicted by at least one method			pgaptmp_000671	715222	716415	-1	FprA family A-type flavoprotein
714143	763493	49350	Predicted by at least one method			pgaptmp_000672	716537	716698	-1	diguanylate cyclase
714143	763493	49350	Predicted by at least one method			pgaptmp_000673	716884	717369	-1	(2Fe-2S)-binding protein
714143	763493	49350	Predicted by at least one method		lspA	pgaptmp_000674	717527	717991	-1	signal peptidase II
714143	763493	49350	Predicted by at least one method			pgaptmp_000675	718078	720438	-1	heavy metal translocating P-type ATPase
714143	763493	49350	Predicted by at least one method			pgaptmp_000676	720452	720826	-1	metalloregulator ArsR/SmtB family transcription factor
714143	763493	49350	Predicted by at least one method			pgaptmp_000677	721143	722714	-1	recombinase family protein
714143	763493	49350	Predicted by at least one method			pgaptmp_000678	722716	723132	-1	recombinase
714143	763493	49350	Predicted by at least one method			pgaptmp_000679	723138	724259	-1	recombinase family protein
714143	763493	49350	Predicted by at least one method		rho	pgaptmp_000680	724140	724931	1	transcription termination factor Rho
714143	763493	49350	Predicted by at least one method			pgaptmp_000681	724978	725841	1	sulfide/dihydroorotate dehydrogenase-like FAD/NAD-binding protein
714143	763493	49350	Predicted by at least one method		gltA	pgaptmp_000682	725832	727235	1	NADPH-dependent glutamate synthase
714143	763493	49350	Predicted by at least one method			pgaptmp_000683	727249	727521	1	hypothetical protein
714143	763493	49350	Predicted by at least one method			pgaptmp_000684	727930	729177	1	radical SAM protein
714143	763493	49350	Predicted by at least one method			pgaptmp_000685	729174	729911	1	ABC transporter ATP-binding protein
714143	763493	49350	Predicted by at least one method			pgaptmp_000686	729923	730696	1	ABC transporter permease
714143	763493	49350	Predicted by at least one method			pgaptmp_000687	730690	731496	1	ABC transporter permease
714143	763493	49350	Predicted by at least one method			pgaptmp_000688	731570	732583	-1	substrate-binding domain-containing protein
714143	763493	49350	Predicted by at least one method			pgaptmp_000689	732633	733397	-1	glycoside hydrolase family 16 protein
714143	763493	49350	Predicted by at least one method		istA	pgaptmp_000690	733535	734737	1	IS21 family transposase
714143	763493	49350	Predicted by at least one method		istB	pgaptmp_000691	734758	735522	1	IS21-like element ISCbe3 family helper ATPase IstB
714143	763493	49350	Predicted by at least one method			pgaptmp_000692	735576	735917	1	DUF234 domain-containing protein
714143	763493	49350	Predicted by at least one method			pgaptmp_000693	736093	737349	1	ATP-binding protein
714143	763493	49350	Predicted by at least one method			pgaptmp_000694	737421	738323	-1	acetamidase/formamidase family protein
714143	763493	49350	Predicted by at least one method			pgaptmp_000695	738338	738958	-1	HAD family phosphatase
714143	763493	49350	Predicted by at least one method			pgaptmp_000696	739064	740059	1	glycosyltransferase family 2 protein
714143	763493	49350	Predicted by at least one method			pgaptmp_000697	740067	741023	1	LCP family protein
714143	763493	49350	Predicted by at least one method			pgaptmp_000698	741029	741220	-1	helix-turn-helix domain-containing protein
714143	763493	49350	Predicted by at least one method		wecB	pgaptmp_000699	741639	742709	-1	UDP-N-acetylglucosamine 2-epimerase (non-hydrolyzing)
714143	763493	49350	Predicted by at least one method			pgaptmp_000700	742776	743879	-1	ATP-binding protein
714143	763493	49350	Predicted by at least one method			pgaptmp_000701	744093	744503	1	hypothetical protein
714143	763493	49350	Predicted by at least one method			pgaptmp_000702	744716	745225	-1	transposase
714143	763493	49350	Predicted by at least one method			pgaptmp_000703	745253	746332	1	NAD/NADP octopine/nopaline dehydrogenase family protein
714143	763493	49350	Predicted by at least one method			pgaptmp_000704	746329	747984	1	cobalamin B12-binding domain-containing protein
714143	763493	49350	Predicted by at least one method			pgaptmp_000705	747962	748870	1	ATP-grasp domain-containing protein
714143	763493	49350	Predicted by at least one method			pgaptmp_000706	749694	750356	-1	alpha/beta hydrolase
714143	763493	49350	Predicted by at least one method			pgaptmp_000707	750322	750579	-1	hypothetical protein
714143	763493	49350	Predicted by at least one method			pgaptmp_000708	750594	750938	-1	hypothetical protein
714143	763493	49350	Predicted by at least one method			pgaptmp_000709	751089	751226	-1	hypothetical protein
714143	763493	49350	Predicted by at least one method			pgaptmp_000710	751376	752614	1	hypothetical protein
714143	763493	49350	Predicted by at least one method			pgaptmp_000711	752598	752840	1	hypothetical protein
714143	763493	49350	Predicted by at least one method			pgaptmp_000712	752815	754452	1	DUF2326 domain-containing protein
714143	763493	49350	Predicted by at least one method			pgaptmp_000713	754473	755501	1	DNA methyltransferase
714143	763493	49350	Predicted by at least one method			pgaptmp_000714	755538	756782	1	DNA methyltransferase
714143	763493	49350	Predicted by at least one method			pgaptmp_000715	756783	759290	1	DEAD/DEAH box helicase family protein
714143	763493	49350	Predicted by at least one method			pgaptmp_000716	759695	760552	-1	metallophosphoesterase
714143	763493	49350	Predicted by at least one method			pgaptmp_000717	760591	761517	-1	recombinase family protein
714143	763493	49350	Predicted by at least one method		rlmD	pgaptmp_000718	762123	763493	-1	23S rRNA (uracil(1939)-C(5))-methyltransferase RlmD
1266571	1299016	32445	Predicted by at least one method			pgaptmp_001226	1266571	1267089	-1	TIGR00725 family protein
1266571	1299016	32445	Predicted by at least one method			pgaptmp_001227	1267266	1268477	1	CheR family methyltransferase
1266571	1299016	32445	Predicted by at least one method			pgaptmp_001228	1268506	1269291	1	hypothetical protein
1266571	1299016	32445	Predicted by at least one method			pgaptmp_001229	1269316	1271073	1	response regulator
1266571	1299016	32445	Predicted by at least one method			pgaptmp_001230	1271114	1272787	1	cache domain-containing protein
1266571	1299016	32445	Predicted by at least one method			pgaptmp_001231	1272840	1273484	1	chemotaxis protein CheB
1266571	1299016	32445	Predicted by at least one method			pgaptmp_001232	1273481	1274803	1	response regulator
1266571	1299016	32445	Predicted by at least one method			pgaptmp_001233	1274828	1276093	1	methyl-accepting chemotaxis protein
1266571	1299016	32445	Predicted by at least one method			pgaptmp_001234	1276120	1276749	1	winged helix-turn-helix domain-containing protein
1266571	1299016	32445	Predicted by at least one method			pgaptmp_001235	1276756	1278084	1	hypothetical protein
1266571	1299016	32445	Predicted by at least one method		lgt	pgaptmp_001236	1278145	1279017	1	prolipoprotein diacylglyceryl transferase
1266571	1299016	32445	Predicted by at least one method			pgaptmp_001237	1279168	1279542	1	hypothetical protein
1266571	1299016	32445	Predicted by at least one method			pgaptmp_001238	1279795	1280223	1	hypothetical protein
1266571	1299016	32445	Predicted by at least one method			pgaptmp_001239	1280190	1281065	1	extracellular solute-binding protein
1266571	1299016	32445	Predicted by at least one method		fmt	pgaptmp_001240	1281183	1282124	-1	methionyl-tRNA formyltransferase
1266571	1299016	32445	Predicted by at least one method			pgaptmp_001241	1282748	1283020	1	HPr family phosphocarrier protein
1266571	1299016	32445	Predicted by at least one method			pgaptmp_001242	1283013	1284761	1	PRD domain-containing protein
1266571	1299016	32445	Predicted by at least one method		ptsP	pgaptmp_001243	1284764	1286440	1	phosphoenolpyruvate--protein phosphotransferase
1266571	1299016	32445	Predicted by at least one method			pgaptmp_001244	1286543	1287007	1	PTS sugar transporter subunit IIA
1266571	1299016	32445	Predicted by at least one method			pgaptmp_001245	1287021	1287311	1	PTS sugar transporter subunit IIB
1266571	1299016	32445	Predicted by at least one method			pgaptmp_001246	1287334	1288599	1	PTS ascorbate transporter subunit IIC
1266571	1299016	32445	Predicted by at least one method			pgaptmp_001247	1289172	1289369	-1	hypothetical protein
1266571	1299016	32445	Predicted by at least one method			pgaptmp_001248	1289519	1289812	-1	DDE-type integrase/transposase/recombinase
1266571	1299016	32445	Predicted by at least one method			pgaptmp_001249	1289781	1290098	-1	DDE-type integrase/transposase/recombinase
1266571	1299016	32445	Predicted by at least one method			pgaptmp_001250	1290046	1290174	1	hypothetical protein
1266571	1299016	32445	Predicted by at least one method			pgaptmp_001251	1290204	1290476	1	hypothetical protein
1266571	1299016	32445	Predicted by at least one method			pgaptmp_001252	1290570	1291328	1	hypothetical protein
1266571	1299016	32445	Predicted by at least one method			pgaptmp_001253	1291549	1292307	1	hypothetical protein
1266571	1299016	32445	Predicted by at least one method			pgaptmp_001254	1292304	1293179	1	carbohydrate kinase family protein
1266571	1299016	32445	Predicted by at least one method			pgaptmp_001255	1293334	1295433	-1	S8 family serine peptidase
1266571	1299016	32445	Predicted by at least one method			pgaptmp_001256	1295450	1297864	-1	Ig-like domain-containing protein
1266571	1299016	32445	Predicted by at least one method			pgaptmp_001257	1298009	1299016	-1	M42 family metallopeptidase
1539986	1550551	10565	Predicted by at least one method			pgaptmp_001500	1539986	1540549	1	hypothetical protein
1539986	1550551	10565	Predicted by at least one method			pgaptmp_001501	1540580	1541131	1	HD-GYP domain-containing protein
1539986	1550551	10565	Predicted by at least one method		dnaN	pgaptmp_001502	1541168	1542271	1	DNA polymerase III subunit beta
1539986	1550551	10565	Predicted by at least one method			pgaptmp_001503	1542297	1542701	1	prepilin-type N-terminal cleavage/methylation domain-containing protein
1539986	1550551	10565	Predicted by at least one method			pgaptmp_001504	1542720	1543577	1	ABC transporter ATP-binding protein
1539986	1550551	10565	Predicted by at least one method			pgaptmp_001505	1543583	1544119	1	GNAT family protein
1539986	1550551	10565	Predicted by at least one method			pgaptmp_001506	1544187	1545404	-1	IS110 family transposase
1539986	1550551	10565	Predicted by at least one method			pgaptmp_001507	1545629	1546306	1	zinc metallopeptidase
1539986	1550551	10565	Predicted by at least one method			pgaptmp_001508	1546357	1547169	-1	DUF2520 domain-containing protein
1539986	1550551	10565	Predicted by at least one method		meaB	pgaptmp_001509	1547173	1548141	-1	methylmalonyl Co-A mutase-associated GTPase MeaB
1539986	1550551	10565	Predicted by at least one method			pgaptmp_001510	1548145	1548546	-1	cobalamin B12-binding domain-containing protein
1539986	1550551	10565	Predicted by at least one method			pgaptmp_001511	1548974	1549732	1	hypothetical protein
1539986	1550551	10565	Predicted by at least one method			pgaptmp_001512	1549779	1550174	1	helix-turn-helix domain-containing protein
1539986	1550551	10565	Predicted by at least one method			pgaptmp_001513	1550288	1550551	1	hypothetical protein
1753764	1764580	10816	Predicted by at least one method			pgaptmp_001700	1751624	1753792	1	glycoside hydrolase family 31 protein
1753764	1764580	10816	Predicted by at least one method		xseA	pgaptmp_001701	1753764	1755245	1	exodeoxyribonuclease VII large subunit
1753764	1764580	10816	Predicted by at least one method			pgaptmp_001702	1755299	1755571	1	exodeoxyribonuclease VII
1753764	1764580	10816	Predicted by at least one method			pgaptmp_001703	1755647	1756378	1	hypothetical protein
1753764	1764580	10816	Predicted by at least one method			pgaptmp_001704	1756645	1757646	1	ABC transporter ATP-binding protein
1753764	1764580	10816	Predicted by at least one method			pgaptmp_001705	1757636	1758634	1	dipeptide ABC transporter ATP-binding protein
1753764	1764580	10816	Predicted by at least one method			pgaptmp_001706	1758637	1760370	1	ABC transporter substrate-binding protein
1753764	1764580	10816	Predicted by at least one method			pgaptmp_001707	1760506	1761471	1	ABC transporter permease
1753764	1764580	10816	Predicted by at least one method			pgaptmp_001708	1761494	1763209	1	ABC transporter permease
1753764	1764580	10816	Predicted by at least one method			pgaptmp_001709	1763281	1764255	-1	glycoside hydrolase family 130 protein
1753764	1764580	10816	Predicted by at least one method			pgaptmp_001710	1764380	1764580	1	hypothetical protein

## Sheet: F. islandicum H-21
Island start	Island end	Length	Method	Gene name	Gene ID	Locus	Gene start	Gene end	Strand	Product	External Annotations
5101	37904	32803	Predicted by at least one method			pgaptmp_000005	5101	6615	1	ABC transporter ATP-binding protein
5101	37904	32803	Predicted by at least one method			pgaptmp_000006	6612	7697	1	ABC transporter permease
5101	37904	32803	Predicted by at least one method		iscB	pgaptmp_000007	7945	9267	1	RNA-guided endonuclease IscB
5101	37904	32803	Predicted by at least one method			pgaptmp_000008	9286	9513	1	ABC transporter permease
5101	37904	32803	Predicted by at least one method			pgaptmp_000009	9552	10481	-1	DDE-type integrase/transposase/recombinase
5101	37904	32803	Predicted by at least one method			pgaptmp_000010	10587	11294	1	ABC transporter permease
5101	37904	32803	Predicted by at least one method			pgaptmp_000011	11322	11720	1	secondary thiamine-phosphate synthase enzyme YjbQ
5101	37904	32803	Predicted by at least one method			pgaptmp_000012	12063	12338	1	HU family DNA-binding protein
5101	37904	32803	Predicted by at least one method			pgaptmp_000013	12399	13643	-1	HD domain-containing protein
5101	37904	32803	Predicted by at least one method			pgaptmp_000014	13697	15874	-1	FecR domain-containing protein
5101	37904	32803	Predicted by at least one method			pgaptmp_000015	15871	16515	-1	DUF3307 domain-containing protein
5101	37904	32803	Predicted by at least one method			pgaptmp_000016	16512	17468	-1	HD domain-containing phosphohydrolase
5101	37904	32803	Predicted by at least one method			pgaptmp_000017	17452	19419	-1	adenylate/guanylate cyclase domain-containing protein
5101	37904	32803	Predicted by at least one method			pgaptmp_000018	19572	19982	1	secondary thiamine-phosphate synthase enzyme YjbQ
5101	37904	32803	Predicted by at least one method			pgaptmp_000019	20025	21728	1	sigma-54-dependent Fis family transcriptional regulator
5101	37904	32803	Predicted by at least one method			pgaptmp_000020	21756	22847	1	MFS transporter
5101	37904	32803	Predicted by at least one method			pgaptmp_000021	22892	23506	-1	hypothetical protein
5101	37904	32803	Predicted by at least one method			pgaptmp_000022	23537	26245	-1	hypothetical protein
5101	37904	32803	Predicted by at least one method			pgaptmp_000023	26480	28087	-1	hypothetical protein
5101	37904	32803	Predicted by at least one method		groES	pgaptmp_000025	28708	28977	1	co-chaperone GroES
5101	37904	32803	Predicted by at least one method		groL	pgaptmp_000026	29007	30623	1	chaperonin GroEL
5101	37904	32803	Predicted by at least one method			pgaptmp_000027	30719	31264	1	dihydrofolate reductase family protein
5101	37904	32803	Predicted by at least one method		fusA	pgaptmp_000028	31323	33380	1	elongation factor G
5101	37904	32803	Predicted by at least one method			pgaptmp_000029	33489	34430	1	hypothetical protein
5101	37904	32803	Predicted by at least one method			pgaptmp_000030	34427	37276	1	flagellar hook-length control protein FliK
5101	37904	32803	Predicted by at least one method			pgaptmp_000031	37248	37904	1	flagellar hook assembly protein FlgD
85643	102702	17059	Predicted by at least one method			pgaptmp_000080	85643	86524	-1	Hsp33 family molecular chaperone HslO
85643	102702	17059	Predicted by at least one method			pgaptmp_000081	86705	87313	1	hypothetical protein
85643	102702	17059	Predicted by at least one method			pgaptmp_000082	87294	88811	1	hypothetical protein
85643	102702	17059	Predicted by at least one method			pgaptmp_000083	89013	89735	1	response regulator transcription factor
85643	102702	17059	Predicted by at least one method			pgaptmp_000084	89740	91032	1	ATP-binding protein
85643	102702	17059	Predicted by at least one method			pgaptmp_000085	91084	92388	1	pyrimidine-nucleoside phosphorylase
85643	102702	17059	Predicted by at least one method			pgaptmp_000086	92585	94162	1	phosphodiester glycosidase family protein
85643	102702	17059	Predicted by at least one method			pgaptmp_000087	94193	94675	-1	reverse transcriptase-like protein
85643	102702	17059	Predicted by at least one method			pgaptmp_000088	94672	95700	-1	AI-2E family transporter
85643	102702	17059	Predicted by at least one method			pgaptmp_000089	95687	96097	-1	methylglyoxal synthase
85643	102702	17059	Predicted by at least one method			pgaptmp_000090	96112	97092	-1	radical SAM protein
85643	102702	17059	Predicted by at least one method			pgaptmp_000091	97127	97921	-1	NAD(P)/FAD-dependent oxidoreductase
85643	102702	17059	Predicted by at least one method			pgaptmp_000092	98005	100194	-1	fibronectin type III domain-containing protein
85643	102702	17059	Predicted by at least one method			pgaptmp_000093	100323	101252	1	DDE-type integrase/transposase/recombinase
85643	102702	17059	Predicted by at least one method			pgaptmp_000094	101404	102702	-1	nucleotide sugar dehydrogenase
792330	799991	7661	Predicted by at least one method		uvrB	pgaptmp_000727	792330	794318	1	excinuclease ABC subunit UvrB
792330	799991	7661	Predicted by at least one method		lpdA	pgaptmp_000728	794372	795739	-1	dihydrolipoyl dehydrogenase
792330	799991	7661	Predicted by at least one method			pgaptmp_000729	795823	796419	1	sulfurtransferase TusA family protein
792330	799991	7661	Predicted by at least one method		tusB	pgaptmp_000730	796480	796755	-1	sulfurtransferase complex subunit TusB
792330	799991	7661	Predicted by at least one method			pgaptmp_000731	796766	797122	-1	DsrE family protein
792330	799991	7661	Predicted by at least one method			pgaptmp_000732	797151	797504	-1	DsrE family protein
792330	799991	7661	Predicted by at least one method			pgaptmp_000733	797545	798540	-1	YeeE/YedE family protein
792330	799991	7661	Predicted by at least one method			pgaptmp_000734	798559	798801	-1	sulfurtransferase TusA family protein
792330	799991	7661	Predicted by at least one method			pgaptmp_000735	799062	799991	-1	DDE-type integrase/transposase/recombinase
957130	970536	13406	Predicted by at least one method			pgaptmp_000895	957130	959541	-1	ABC transporter permease subunit
957130	970536	13406	Predicted by at least one method			pgaptmp_000896	959541	961247	-1	ABC transporter permease subunit
957130	970536	13406	Predicted by at least one method			pgaptmp_000897	961398	962585	-1	maltose ABC transporter substrate-binding protein
957130	970536	13406	Predicted by at least one method			pgaptmp_000898	962900	964243	1	cyclic 2,3-diphosphoglycerate synthase
957130	970536	13406	Predicted by at least one method			pgaptmp_000899	964328	964558	-1	hypothetical protein
957130	970536	13406	Predicted by at least one method			pgaptmp_000900	964618	965841	-1	transposase
957130	970536	13406	Predicted by at least one method			pgaptmp_000901	965826	965933	-1	transposase
957130	970536	13406	Predicted by at least one method			pgaptmp_000902	965930	966067	-1	transposase
957130	970536	13406	Predicted by at least one method			pgaptmp_000903	966102	966218	-1	transposase
957130	970536	13406	Predicted by at least one method			pgaptmp_000904	966339	967565	-1	histidine kinase dimerization/phospho-acceptor domain-containing protein
957130	970536	13406	Predicted by at least one method			pgaptmp_000905	967540	968229	-1	response regulator transcription factor
957130	970536	13406	Predicted by at least one method			pgaptmp_000907	968431	969090	-1	hypothetical protein
957130	970536	13406	Predicted by at least one method			pgaptmp_000908	969113	970087	-1	radical SAM protein
957130	970536	13406	Predicted by at least one method			pgaptmp_000909	970093	970536	-1	GatB/YqeY domain-containing protein
1291982	1331100	39118	Predicted by at least one method			pgaptmp_001245	1291982	1292767	1	hypothetical protein
1291982	1331100	39118	Predicted by at least one method			pgaptmp_001246	1292792	1294549	1	response regulator
1291982	1331100	39118	Predicted by at least one method			pgaptmp_001247	1294590	1296263	1	cache domain-containing protein
1291982	1331100	39118	Predicted by at least one method			pgaptmp_001248	1296316	1296960	1	chemotaxis protein CheB
1291982	1331100	39118	Predicted by at least one method			pgaptmp_001249	1296957	1298279	1	response regulator
1291982	1331100	39118	Predicted by at least one method			pgaptmp_001250	1298304	1299569	1	methyl-accepting chemotaxis protein
1291982	1331100	39118	Predicted by at least one method			pgaptmp_001251	1299596	1300225	1	winged helix-turn-helix domain-containing protein
1291982	1331100	39118	Predicted by at least one method			pgaptmp_001252	1300232	1301560	1	hypothetical protein
1291982	1331100	39118	Predicted by at least one method		lgt	pgaptmp_001253	1301621	1302493	1	prolipoprotein diacylglyceryl transferase
1291982	1331100	39118	Predicted by at least one method			pgaptmp_001254	1302644	1303018	1	hypothetical protein
1291982	1331100	39118	Predicted by at least one method			pgaptmp_001255	1303271	1304542	1	extracellular solute-binding protein
1291982	1331100	39118	Predicted by at least one method		fmt	pgaptmp_001256	1304660	1305601	-1	methionyl-tRNA formyltransferase
1291982	1331100	39118	Predicted by at least one method			pgaptmp_001257	1306225	1306497	1	HPr family phosphocarrier protein
1291982	1331100	39118	Predicted by at least one method			pgaptmp_001258	1306490	1308238	1	PRD domain-containing protein
1291982	1331100	39118	Predicted by at least one method		ptsP	pgaptmp_001259	1308241	1309917	1	phosphoenolpyruvate--protein phosphotransferase
1291982	1331100	39118	Predicted by at least one method			pgaptmp_001260	1310020	1310484	1	PTS sugar transporter subunit IIA
1291982	1331100	39118	Predicted by at least one method			pgaptmp_001261	1310498	1310788	1	PTS sugar transporter subunit IIB
1291982	1331100	39118	Predicted by at least one method			pgaptmp_001262	1310811	1312076	1	PTS ascorbate transporter subunit IIC
1291982	1331100	39118	Predicted by at least one method			pgaptmp_001263	1312996	1313289	-1	DDE-type integrase/transposase/recombinase
1291982	1331100	39118	Predicted by at least one method			pgaptmp_001264	1313258	1313737	-1	DDE-type integrase/transposase/recombinase
1291982	1331100	39118	Predicted by at least one method			pgaptmp_001265	1313714	1313953	1	hypothetical protein
1291982	1331100	39118	Predicted by at least one method			pgaptmp_001266	1314047	1314805	1	hypothetical protein
1291982	1331100	39118	Predicted by at least one method			pgaptmp_001267	1314952	1315710	1	tetratricopeptide repeat protein
1291982	1331100	39118	Predicted by at least one method			pgaptmp_001268	1315737	1316576	1	carbohydrate kinase family protein
1291982	1331100	39118	Predicted by at least one method			pgaptmp_001269	1316648	1318747	-1	S8 family serine peptidase
1291982	1331100	39118	Predicted by at least one method			pgaptmp_001270	1318764	1321160	-1	hypothetical protein
1291982	1331100	39118	Predicted by at least one method			pgaptmp_001271	1321652	1323709	-1	S8 family serine peptidase
1291982	1331100	39118	Predicted by at least one method			pgaptmp_001272	1323727	1325697	-1	Ig domain-containing protein
1291982	1331100	39118	Predicted by at least one method			pgaptmp_001273	1325825	1326754	1	DDE-type integrase/transposase/recombinase
1291982	1331100	39118	Predicted by at least one method			pgaptmp_001274	1326874	1327803	1	DDE-type integrase/transposase/recombinase
1291982	1331100	39118	Predicted by at least one method			pgaptmp_001275	1327918	1328827	1	DDE-type integrase/transposase/recombinase
1291982	1331100	39118	Predicted by at least one method			pgaptmp_001276	1329014	1330021	-1	M42 family metallopeptidase
1291982	1331100	39118	Predicted by at least one method			pgaptmp_001277	1330021	1331100	-1	M20/M25/M40 family metallo-hydrolase
1291982	1331100	39118	Predicted by at least one method		minC	pgaptmp_001278	1331093	1331737	-1	septum site-determining protein MinC
1416863	1425862	8999	Predicted by at least one method			pgaptmp_001380	1416863	1417501	1	HAD family hydrolase
1416863	1425862	8999	Predicted by at least one method			pgaptmp_001381	1417599	1417793	-1	hypothetical protein
1416863	1425862	8999	Predicted by at least one method			pgaptmp_001382	1417841	1418059	-1	DUF2922 domain-containing protein
1416863	1425862	8999	Predicted by at least one method			pgaptmp_001383	1418056	1418256	-1	hypothetical protein
1416863	1425862	8999	Predicted by at least one method			pgaptmp_001384	1418417	1418638	-1	hypothetical protein
1416863	1425862	8999	Predicted by at least one method			pgaptmp_001385	1418663	1419841	-1	6-phosphofructokinase
1416863	1425862	8999	Predicted by at least one method			pgaptmp_001386	1419996	1421945	-1	glycoside hydrolase family 13
1416863	1425862	8999	Predicted by at least one method			pgaptmp_001387	1422007	1423200	-1	hypothetical protein
1416863	1425862	8999	Predicted by at least one method			pgaptmp_001388	1423268	1424023	-1	hypothetical protein
1416863	1425862	8999	Predicted by at least one method			pgaptmp_001389	1424127	1424255	-1	hypothetical protein
1416863	1425862	8999	Predicted by at least one method			pgaptmp_001390	1424377	1425306	1	DDE-type integrase/transposase/recombinase
1416863	1425862	8999	Predicted by at least one method			pgaptmp_001391	1425296	1425862	-1	hypothetical protein
1555361	1563073	7712	Predicted by at least one method			pgaptmp_001499	1555361	1556689	-1	VWA domain-containing protein
1555361	1563073	7712	Predicted by at least one method			pgaptmp_001500	1556868	1557896	-1	FHA domain-containing protein
1555361	1563073	7712	Predicted by at least one method			pgaptmp_001501	1557902	1559590	-1	protein phosphatase 2C domain-containing protein
1555361	1563073	7712	Predicted by at least one method			pgaptmp_001502	1559883	1560857	-1	hypothetical protein
1555361	1563073	7712	Predicted by at least one method			pgaptmp_001503	1561042	1561209	1	hypothetical protein
1555361	1563073	7712	Predicted by at least one method			pgaptmp_001504	1561254	1561496	1	DDE-type integrase/transposase/recombinase
1555361	1563073	7712	Predicted by at least one method			pgaptmp_001505	1561592	1563073	-1	hypothetical protein
1584141	1598450	14309	Predicted by at least one method		csm2	pgaptmp_001517	1583665	1584144	-1	type III-A CRISPR-associated protein Csm2
1584141	1598450	14309	Predicted by at least one method		cas10	pgaptmp_001518	1584141	1586630	-1	type III-A CRISPR-associated protein Cas10/Csm1
1584141	1598450	14309	Predicted by at least one method			pgaptmp_001519	1587005	1588345	-1	hypothetical protein
1584141	1598450	14309	Predicted by at least one method			pgaptmp_001520	1588397	1589395	-1	MoxR family ATPase
1584141	1598450	14309	Predicted by at least one method		tnpA	pgaptmp_001521	1589548	1589937	1	IS200/IS605 family transposase
1584141	1598450	14309	Predicted by at least one method			pgaptmp_001522	1589922	1590920	1	transposase
1584141	1598450	14309	Predicted by at least one method		iscB	pgaptmp_001523	1591111	1592403	1	RNA-guided endonuclease IscB
1584141	1598450	14309	Predicted by at least one method			pgaptmp_001524	1592381	1592653	1	transposase
1584141	1598450	14309	Predicted by at least one method			pgaptmp_001525	1592733	1593701	-1	hypothetical protein
1584141	1598450	14309	Predicted by at least one method			pgaptmp_001526	1596328	1597767	-1	TIGR02710 family CRISPR-associated CARF protein
1584141	1598450	14309	Predicted by at least one method			pgaptmp_001527	1598277	1598450	-1	hypothetical protein
1752868	1773827	20959	Predicted by at least one method			pgaptmp_001676	1752868	1753866	-1	endonuclease NucS
1752868	1773827	20959	Predicted by at least one method			pgaptmp_001677	1754024	1754857	-1	energy-coupling factor transporter transmembrane component T
1752868	1773827	20959	Predicted by at least one method			pgaptmp_001678	1754823	1756196	-1	DUF3744 domain-containing protein
1752868	1773827	20959	Predicted by at least one method		tnpB	pgaptmp_001679	1756177	1757451	-1	IS200/IS605 family element RNA-guided endonuclease TnpB
1752868	1773827	20959	Predicted by at least one method			pgaptmp_001680	1757713	1758273	-1	ECF-type riboflavin transporter substrate-binding protein
1752868	1773827	20959	Predicted by at least one method			pgaptmp_001681	1758508	1763211	1	HEAT repeat domain-containing protein
1752868	1773827	20959	Predicted by at least one method			pgaptmp_001682	1763301	1764080	-1	aldo/keto reductase
1752868	1773827	20959	Predicted by at least one method			pgaptmp_001683	1764125	1765324	-1	IS110 family transposase
1752868	1773827	20959	Predicted by at least one method			pgaptmp_001684	1765501	1765635	-1	hypothetical protein
1752868	1773827	20959	Predicted by at least one method			pgaptmp_001685	1765987	1769622	1	UvrD-helicase domain-containing protein
1752868	1773827	20959	Predicted by at least one method			pgaptmp_001686	1769619	1773029	1	PD-(D/E)XK nuclease family protein
1752868	1773827	20959	Predicted by at least one method			pgaptmp_001687	1773048	1773827	1	hypothetical protein
1789629	1799691	10062	Predicted by at least one method		thyX	pgaptmp_001707	1789001	1789639	1	FAD-dependent thymidylate synthase
1789629	1799691	10062	Predicted by at least one method			pgaptmp_001708	1789629	1789985	1	hypothetical protein
1789629	1799691	10062	Predicted by at least one method			pgaptmp_001709	1790026	1790847	1	bifunctional 5,10-methylenetetrahydrofolate dehydrogenase/5,10-methenyltetrahydrofolate cyclohydrolase
1789629	1799691	10062	Predicted by at least one method			pgaptmp_001710	1790868	1792067	-1	IS110 family transposase
1789629	1799691	10062	Predicted by at least one method		yajC	pgaptmp_001711	1792282	1792650	1	preprotein translocase subunit YajC
1789629	1799691	10062	Predicted by at least one method		secD	pgaptmp_001712	1792673	1794097	1	protein translocase subunit SecD
1789629	1799691	10062	Predicted by at least one method		secF	pgaptmp_001713	1794097	1794993	1	protein translocase subunit SecF
1789629	1799691	10062	Predicted by at least one method			pgaptmp_001714	1795093	1797042	1	sodium-translocating pyrophosphatase
1789629	1799691	10062	Predicted by at least one method			pgaptmp_001715	1797043	1798044	1	ATP-dependent 6-phosphofructokinase
1789629	1799691	10062	Predicted by at least one method			pgaptmp_001716	1798324	1799691	1	MFS transporter
2092244	2102339	10095	Predicted by at least one method		pruA	pgaptmp_001973	2092244	2093818	1	L-glutamate gamma-semialdehyde dehydrogenase
2092244	2102339	10095	Predicted by at least one method			pgaptmp_001974	2094404	2095333	-1	DDE-type integrase/transposase/recombinase
2092244	2102339	10095	Predicted by at least one method			pgaptmp_001975	2095462	2097705	1	hypothetical protein
2092244	2102339	10095	Predicted by at least one method			pgaptmp_001976	2097804	2099444	1	hypothetical protein
2092244	2102339	10095	Predicted by at least one method			pgaptmp_001977	2099491	2100261	1	thermonuclease family protein
2092244	2102339	10095	Predicted by at least one method			pgaptmp_001978	2100279	2100869	1	nucleotide-binding protein
2092244	2102339	10095	Predicted by at least one method			pgaptmp_001979	2101029	2102339	1	alkaline phosphatase
2127344	2150482	23138	Predicted by at least one method			pgaptmp_002001	2126800	2127363	-1	NADH-quinone oxidoreductase subunit C
2127344	2150482	23138	Predicted by at least one method			pgaptmp_002002	2127344	2127880	-1	NADH-quinone oxidoreductase subunit B family protein
2127344	2150482	23138	Predicted by at least one method			pgaptmp_002003	2127919	2128818	-1	NADH-quinone oxidoreductase subunit H
2127344	2150482	23138	Predicted by at least one method			pgaptmp_002004	2128822	2130636	-1	proton-conducting transporter membrane subunit
2127344	2150482	23138	Predicted by at least one method			pgaptmp_002005	2130639	2132018	-1	proton-conducting transporter membrane subunit
2127344	2150482	23138	Predicted by at least one method			pgaptmp_002006	2132015	2132359	-1	sodium:proton antiporter
2127344	2150482	23138	Predicted by at least one method			pgaptmp_002007	2132356	2133084	-1	MnhB domain-containing protein
2127344	2150482	23138	Predicted by at least one method			pgaptmp_002008	2133081	2133362	-1	DUF4040 domain-containing protein
2127344	2150482	23138	Predicted by at least one method		mnhG	pgaptmp_002009	2133355	2133717	-1	monovalent cation/H(+) antiporter subunit G
2127344	2150482	23138	Predicted by at least one method			pgaptmp_002010	2133714	2134022	-1	cation:proton antiporter
2127344	2150482	23138	Predicted by at least one method			pgaptmp_002011	2134019	2134498	-1	Na+/H+ antiporter subunit E
2127344	2150482	23138	Predicted by at least one method			pgaptmp_002012	2134996	2136687	1	dynamin family protein
2127344	2150482	23138	Predicted by at least one method			pgaptmp_002013	2136690	2139020	1	dynamin family protein
2127344	2150482	23138	Predicted by at least one method			pgaptmp_002014	2139157	2140066	-1	DDE-type integrase/transposase/recombinase
2127344	2150482	23138	Predicted by at least one method			pgaptmp_002015	2140181	2141110	-1	DDE-type integrase/transposase/recombinase
2127344	2150482	23138	Predicted by at least one method			pgaptmp_002016	2141239	2144109	1	tetratricopeptide repeat protein
2127344	2150482	23138	Predicted by at least one method			pgaptmp_002017	2144225	2145721	-1	dynamin family protein
2127344	2150482	23138	Predicted by at least one method			pgaptmp_002018	2146066	2146698	1	tetratricopeptide repeat protein
2127344	2150482	23138	Predicted by at least one method		pdxT	pgaptmp_002019	2146925	2147500	-1	pyridoxal 5'-phosphate synthase glutaminase subunit PdxT
2127344	2150482	23138	Predicted by at least one method		pdxS	pgaptmp_002020	2147504	2148379	-1	pyridoxal 5'-phosphate synthase lyase subunit PdxS
2127344	2150482	23138	Predicted by at least one method			pgaptmp_002021	2148463	2150127	-1	methylmalonyl-CoA mutase family protein
2127344	2150482	23138	Predicted by at least one method			pgaptmp_002022	2150183	2150482	-1	flagellar protein FliT

## Sheet: F. thailandense
Island start	Island end	Length	Method	Gene name	Gene ID	Locus	Gene start	Gene end	Strand	Product	External Annotations
103900	114879	10979	Predicted by at least one method			pgaptmp_000096	103900	104625	1	queuosine precursor transporter
103900	114879	10979	Predicted by at least one method		flgA	pgaptmp_000097	104739	105707	1	flagellar basal body P-ring formation chaperone FlgA
103900	114879	10979	Predicted by at least one method			pgaptmp_000098	105707	106306	1	flagellar basal body L-ring protein FlgH
103900	114879	10979	Predicted by at least one method			pgaptmp_000099	106350	107351	1	flagellar basal body P-ring protein FlgI
103900	114879	10979	Predicted by at least one method			pgaptmp_000100	107367	108125	-1	TSUP family transporter
103900	114879	10979	Predicted by at least one method			pgaptmp_000101	108150	108977	-1	VIT1/CCC1 transporter family protein
103900	114879	10979	Predicted by at least one method			pgaptmp_000105	109821	110834	-1	DDE-type integrase/transposase/recombinase
103900	114879	10979	Predicted by at least one method			pgaptmp_000106	110944	111705	-1	transposase
103900	114879	10979	Predicted by at least one method			pgaptmp_000107	112475	113950	1	hypothetical protein
103900	114879	10979	Predicted by at least one method		rpmH	pgaptmp_000108	114133	114267	1	50S ribosomal protein L34
103900	114879	10979	Predicted by at least one method		rnpA	pgaptmp_000109	114264	114641	1	ribonuclease P protein component
103900	114879	10979	Predicted by at least one method		yidD	pgaptmp_000110	114613	114879	1	membrane protein insertion efficiency factor YidD
209526	222098	12572	Predicted by at least one method			pgaptmp_000189	209526	210539	-1	DDE-type integrase/transposase/recombinase
209526	222098	12572	Predicted by at least one method			pgaptmp_000190	210653	211723	1	hypothetical protein
209526	222098	12572	Predicted by at least one method			pgaptmp_000191	211709	213475	-1	HD domain-containing phosphohydrolase
209526	222098	12572	Predicted by at least one method			pgaptmp_000192	213548	214927	-1	methyl-accepting chemotaxis protein
209526	222098	12572	Predicted by at least one method			pgaptmp_000194	215561	216916	1	HD domain-containing protein
209526	222098	12572	Predicted by at least one method			pgaptmp_000195	217134	217823	-1	DDE-type integrase/transposase/recombinase
209526	222098	12572	Predicted by at least one method			pgaptmp_000196	218002	218808	-1	transposase
209526	222098	12572	Predicted by at least one method			pgaptmp_000197	218762	219229	-1	transposase
209526	222098	12572	Predicted by at least one method			pgaptmp_000198	219385	219570	1	hypothetical protein
209526	222098	12572	Predicted by at least one method			pgaptmp_000199	219567	221060	1	cobyric acid synthase
209526	222098	12572	Predicted by at least one method			pgaptmp_000200	221343	222098	1	nuclease-related domain-containing protein
209526	222098	12572	Predicted by at least one method			pgaptmp_000201	222058	223005	-1	RluA family pseudouridine synthase
351981	358530	6549	Predicted by at least one method			pgaptmp_000341	351981	353018	-1	chemotaxis response regulator protein-glutamate methylesterase
351981	358530	6549	Predicted by at least one method			pgaptmp_000342	353000	353527	-1	diacylglycerol kinase family protein
351981	358530	6549	Predicted by at least one method			pgaptmp_000343	353454	354050	-1	2-oxoacid:acceptor oxidoreductase family protein
351981	358530	6549	Predicted by at least one method			pgaptmp_000344	354047	354868	-1	2-oxoacid:ferredoxin oxidoreductase subunit beta
351981	358530	6549	Predicted by at least one method			pgaptmp_000345	354993	356006	1	DDE-type integrase/transposase/recombinase
351981	358530	6549	Predicted by at least one method			pgaptmp_000346	356230	357243	1	DDE-type integrase/transposase/recombinase
351981	358530	6549	Predicted by at least one method			pgaptmp_000347	357453	357953	-1	dCMP deaminase family protein
351981	358530	6549	Predicted by at least one method			pgaptmp_000348	358066	358530	1	methylated-DNA--[protein]-cysteine S-methyltransferase
351981	358530	6549	Predicted by at least one method			pgaptmp_000349	358527	360557	1	transglycosylase domain-containing protein
443732	453056	9324	Predicted by at least one method			pgaptmp_000426	443732	443950	1	hypothetical protein
443732	453056	9324	Predicted by at least one method			pgaptmp_000427	444071	445426	1	NCS2 family permease
443732	453056	9324	Predicted by at least one method			pgaptmp_000428	445497	447626	-1	S8 family serine peptidase
443732	453056	9324	Predicted by at least one method			pgaptmp_000429	447643	450357	-1	putative Ig domain-containing protein
443732	453056	9324	Predicted by at least one method			pgaptmp_000430	450480	451493	1	DDE-type integrase/transposase/recombinase
443732	453056	9324	Predicted by at least one method			pgaptmp_000432	452260	452712	-1	chemotaxis protein CheW
443732	453056	9324	Predicted by at least one method			pgaptmp_000433	452850	453056	-1	hypothetical protein
514514	547863	33349	Predicted by at least one method			pgaptmp_000494	514514	515113	-1	nucleotidyl transferase AbiEii/AbiGii toxin family protein
514514	547863	33349	Predicted by at least one method			pgaptmp_000495	515049	515321	-1	hypothetical protein
514514	547863	33349	Predicted by at least one method			pgaptmp_000496	515400	515624	-1	fructose-bisphosphatase class II
514514	547863	33349	Predicted by at least one method			pgaptmp_000497	515621	515743	-1	hypothetical protein
514514	547863	33349	Predicted by at least one method			pgaptmp_000498	515838	516122	-1	fructose-bisphosphatase class II
514514	547863	33349	Predicted by at least one method			pgaptmp_000499	516126	516542	1	DDE-type integrase/transposase/recombinase
514514	547863	33349	Predicted by at least one method			pgaptmp_000500	517057	517476	1	hypothetical protein
514514	547863	33349	Predicted by at least one method		hisIE	pgaptmp_000506	522825	523442	-1	bifunctional phosphoribosyl-AMP cyclohydrolase/phosphoribosyl-ATP diphosphatase HisIE
514514	547863	33349	Predicted by at least one method		hisF	pgaptmp_000507	523458	524213	-1	imidazole glycerol phosphate synthase subunit HisF
514514	547863	33349	Predicted by at least one method			pgaptmp_000508	524203	524943	-1	HisA/HisF-related TIM barrel protein
514514	547863	33349	Predicted by at least one method		hisH	pgaptmp_000509	524937	525578	-1	imidazole glycerol phosphate synthase subunit HisH
514514	547863	33349	Predicted by at least one method		hisB	pgaptmp_000510	525575	526174	-1	imidazoleglycerol-phosphate dehydratase HisB
514514	547863	33349	Predicted by at least one method		hisC	pgaptmp_000511	526187	527212	-1	histidinol-phosphate transaminase
514514	547863	33349	Predicted by at least one method		hisD	pgaptmp_000512	527197	528501	-1	histidinol dehydrogenase
514514	547863	33349	Predicted by at least one method		hisG	pgaptmp_000513	528559	529173	-1	ATP phosphoribosyltransferase
514514	547863	33349	Predicted by at least one method			pgaptmp_000514	529207	530031	-1	ATP phosphoribosyltransferase regulatory subunit
514514	547863	33349	Predicted by at least one method		trpA	pgaptmp_000515	530434	531249	-1	tryptophan synthase subunit alpha
514514	547863	33349	Predicted by at least one method		trpB	pgaptmp_000516	531242	532507	-1	tryptophan synthase subunit beta
514514	547863	33349	Predicted by at least one method			pgaptmp_000517	532500	533177	-1	phosphoribosylanthranilate isomerase
514514	547863	33349	Predicted by at least one method			pgaptmp_000518	533204	533980	-1	indole-3-glycerol-phosphate synthase
514514	547863	33349	Predicted by at least one method		trpD	pgaptmp_000519	533987	535051	-1	anthranilate phosphoribosyltransferase
514514	547863	33349	Predicted by at least one method			pgaptmp_000520	535048	535656	-1	aminodeoxychorismate/anthranilate synthase component II
514514	547863	33349	Predicted by at least one method			pgaptmp_000521	535689	537179	-1	anthranilate synthase component I family protein
514514	547863	33349	Predicted by at least one method			pgaptmp_000522	537225	538001	-1	prephenate dehydrogenase/arogenate dehydrogenase family protein
514514	547863	33349	Predicted by at least one method			pgaptmp_000523	538057	539169	-1	prephenate dehydratase domain-containing protein
514514	547863	33349	Predicted by at least one method			pgaptmp_000524	539159	540187	-1	chorismate synthase
514514	547863	33349	Predicted by at least one method		aroA	pgaptmp_000525	540193	541596	-1	3-phosphoshikimate 1-carboxyvinyltransferase
514514	547863	33349	Predicted by at least one method			pgaptmp_000526	541583	542968	-1	shikimate kinase
514514	547863	33349	Predicted by at least one method			pgaptmp_000527	543045	543770	-1	type I 3-dehydroquinate dehydratase
514514	547863	33349	Predicted by at least one method		aroB	pgaptmp_000528	543779	544867	-1	3-dehydroquinate synthase
514514	547863	33349	Predicted by at least one method		aroF	pgaptmp_000529	544860	545756	-1	3-deoxy-7-phosphoheptulonate synthase
514514	547863	33349	Predicted by at least one method			pgaptmp_000530	546568	547152	-1	hypothetical protein
514514	547863	33349	Predicted by at least one method			pgaptmp_000531	547263	547520	-1	hypothetical protein
514514	547863	33349	Predicted by at least one method			pgaptmp_000532	547540	547863	-1	YbjQ family protein
883866	958868	75002	Predicted by at least one method			pgaptmp_000845	883866	885065	1	TM0106 family RecB-like putative nuclease
883866	958868	75002	Predicted by at least one method			pgaptmp_000846	885039	885830	-1	metallophosphoesterase family protein
883866	958868	75002	Predicted by at least one method			pgaptmp_000847	886101	886355	-1	hypothetical protein
883866	958868	75002	Predicted by at least one method			pgaptmp_000848	886542	887417	-1	PQQ-binding-like beta-propeller repeat protein
883866	958868	75002	Predicted by at least one method			pgaptmp_000849	887430	888380	-1	PQQ-binding-like beta-propeller repeat protein
883866	958868	75002	Predicted by at least one method			pgaptmp_000850	888545	888922	1	hypothetical protein
883866	958868	75002	Predicted by at least one method			pgaptmp_000851	888989	890467	-1	capsule assembly Wzi family protein
883866	958868	75002	Predicted by at least one method		pgeF	pgaptmp_000852	890528	891331	-1	peptidoglycan editing factor PgeF
883866	958868	75002	Predicted by at least one method			pgaptmp_000853	891459	893552	1	MMPL family transporter
883866	958868	75002	Predicted by at least one method			pgaptmp_000854	893549	895303	1	NAD+ synthase
883866	958868	75002	Predicted by at least one method			pgaptmp_000855	895327	895791	1	YkgJ family cysteine cluster protein
883866	958868	75002	Predicted by at least one method			pgaptmp_000856	895852	899535	1	polysaccharide biosynthesis/export family protein
883866	958868	75002	Predicted by at least one method			pgaptmp_000857	899548	901767	1	polysaccharide biosynthesis tyrosine autokinase
883866	958868	75002	Predicted by at least one method			pgaptmp_000858	901867	902490	1	CpsB/CapC family capsule biosynthesis tyrosine phosphatase
883866	958868	75002	Predicted by at least one method			pgaptmp_000859	902512	903750	1	sugar transferase
883866	958868	75002	Predicted by at least one method			pgaptmp_000860	903752	904624	1	glycosyltransferase family 2 protein
883866	958868	75002	Predicted by at least one method		gmd	pgaptmp_000861	904639	905796	1	GDP-mannose 4,6-dehydratase
883866	958868	75002	Predicted by at least one method			pgaptmp_000862	906002	907015	-1	DDE-type integrase/transposase/recombinase
883866	958868	75002	Predicted by at least one method			pgaptmp_000863	907139	908227	1	GDP-L-fucose synthase
883866	958868	75002	Predicted by at least one method			pgaptmp_000864	908224	908529	1	hypothetical protein
883866	958868	75002	Predicted by at least one method			pgaptmp_000865	908677	908928	1	hypothetical protein
883866	958868	75002	Predicted by at least one method			pgaptmp_000866	909222	910385	1	glycosyltransferase family 1 protein
883866	958868	75002	Predicted by at least one method			pgaptmp_000867	910736	911749	-1	DDE-type integrase/transposase/recombinase
883866	958868	75002	Predicted by at least one method			pgaptmp_000868	911874	912299	1	hypothetical protein
883866	958868	75002	Predicted by at least one method			pgaptmp_000869	912456	912635	1	hypothetical protein
883866	958868	75002	Predicted by at least one method			pgaptmp_000870	912704	913834	1	glycosyltransferase
883866	958868	75002	Predicted by at least one method			pgaptmp_000871	914004	914429	1	hypothetical protein
883866	958868	75002	Predicted by at least one method			pgaptmp_000872	914586	914765	1	hypothetical protein
883866	958868	75002	Predicted by at least one method			pgaptmp_000873	915034	916467	1	hypothetical protein
883866	958868	75002	Predicted by at least one method			pgaptmp_000874	916755	917177	-1	DDE-type integrase/transposase/recombinase
883866	958868	75002	Predicted by at least one method			pgaptmp_000875	917501	918496	-1	IS110 family transposase
883866	958868	75002	Predicted by at least one method			pgaptmp_000876	918876	919889	-1	DDE-type integrase/transposase/recombinase
883866	958868	75002	Predicted by at least one method			pgaptmp_000877	919922	921130	1	hypothetical protein
883866	958868	75002	Predicted by at least one method			pgaptmp_000878	921582	921749	1	hypothetical protein
883866	958868	75002	Predicted by at least one method			pgaptmp_000879	922319	922486	1	hypothetical protein
883866	958868	75002	Predicted by at least one method			pgaptmp_000880	922651	923367	-1	DDE-type integrase/transposase/recombinase
883866	958868	75002	Predicted by at least one method			pgaptmp_000881	923434	923955	1	hypothetical protein
883866	958868	75002	Predicted by at least one method			pgaptmp_000882	923963	924508	1	CDP-glycerol glycerophosphotransferase family protein
883866	958868	75002	Predicted by at least one method		ispD	pgaptmp_000883	924549	925922	1	2-C-methyl-D-erythritol 4-phosphate cytidylyltransferase
883866	958868	75002	Predicted by at least one method			pgaptmp_000884	926175	927602	1	oligosaccharide flippase family protein
883866	958868	75002	Predicted by at least one method			pgaptmp_000885	927947	928255	1	DUF4145 domain-containing protein
883866	958868	75002	Predicted by at least one method			pgaptmp_000886	928818	932513	1	SLBB domain-containing protein
883866	958868	75002	Predicted by at least one method			pgaptmp_000887	932543	934420	1	GumC family protein
883866	958868	75002	Predicted by at least one method			pgaptmp_000888	934420	935730	1	sugar transferase
883866	958868	75002	Predicted by at least one method			pgaptmp_000889	935730	936863	1	glycosyltransferase
883866	958868	75002	Predicted by at least one method			pgaptmp_000890	936888	938261	1	hypothetical protein
883866	958868	75002	Predicted by at least one method			pgaptmp_000891	938881	939495	1	glycosyltransferase
883866	958868	75002	Predicted by at least one method			pgaptmp_000892	939560	940747	1	glycosyltransferase
883866	958868	75002	Predicted by at least one method			pgaptmp_000893	941099	941446	-1	DDE-type integrase/transposase/recombinase
883866	958868	75002	Predicted by at least one method			pgaptmp_000894	941541	941705	-1	hypothetical protein
883866	958868	75002	Predicted by at least one method			pgaptmp_000895	941823	942797	1	glycosyltransferase
883866	958868	75002	Predicted by at least one method		glf	pgaptmp_000896	942818	943924	1	UDP-galactopyranose mutase
883866	958868	75002	Predicted by at least one method			pgaptmp_000897	943924	945363	1	flippase
883866	958868	75002	Predicted by at least one method			pgaptmp_000898	945713	946594	1	DUF3800 domain-containing protein
883866	958868	75002	Predicted by at least one method			pgaptmp_000899	946926	947549	-1	DDE-type integrase/transposase/recombinase
883866	958868	75002	Predicted by at least one method			pgaptmp_000900	947859	948257	1	YkvA family protein
883866	958868	75002	Predicted by at least one method			pgaptmp_000901	948363	949865	1	hypothetical protein
883866	958868	75002	Predicted by at least one method			pgaptmp_000902	950450	951256	1	hypothetical protein
883866	958868	75002	Predicted by at least one method			pgaptmp_000903	951501	953027	1	AAA family ATPase
883866	958868	75002	Predicted by at least one method			pgaptmp_000904	953191	954417	-1	IS256 family transposase
883866	958868	75002	Predicted by at least one method			pgaptmp_000905	954699	955139	-1	DDE-type integrase/transposase/recombinase
883866	958868	75002	Predicted by at least one method			pgaptmp_000906	955434	956129	1	hypothetical protein
883866	958868	75002	Predicted by at least one method			pgaptmp_000907	956468	956752	1	hypothetical protein
883866	958868	75002	Predicted by at least one method			pgaptmp_000908	956756	957022	1	FkbM family methyltransferase
883866	958868	75002	Predicted by at least one method			pgaptmp_000909	957249	958868	1	AAA family ATPase
912456	916467	4011	Predicted by at least one method			pgaptmp_000869	912456	912635	1	hypothetical protein
912456	916467	4011	Predicted by at least one method			pgaptmp_000870	912704	913834	1	glycosyltransferase
912456	916467	4011	Predicted by at least one method			pgaptmp_000871	914004	914429	1	hypothetical protein
912456	916467	4011	Predicted by at least one method			pgaptmp_000872	914586	914765	1	hypothetical protein
912456	916467	4011	Predicted by at least one method			pgaptmp_000873	915034	916467	1	hypothetical protein
1023644	1036976	13332	Predicted by at least one method			pgaptmp_000970	1023644	1024582	1	alpha/beta hydrolase
1023644	1036976	13332	Predicted by at least one method			pgaptmp_000971	1025155	1026255	-1	DNA-processing protein DprA
1023644	1036976	13332	Predicted by at least one method			pgaptmp_000972	1026312	1026839	-1	hypothetical protein
1023644	1036976	13332	Predicted by at least one method			pgaptmp_000973	1026863	1027567	-1	ComF family protein
1023644	1036976	13332	Predicted by at least one method			pgaptmp_000974	1030276	1031289	-1	DDE-type integrase/transposase/recombinase
1023644	1036976	13332	Predicted by at least one method			pgaptmp_000975	1032251	1032459	-1	IS481 family transposase
1023644	1036976	13332	Predicted by at least one method		cas6	pgaptmp_000976	1034742	1035527	-1	CRISPR-associated endoribonuclease Cas6
1023644	1036976	13332	Predicted by at least one method		fabG	pgaptmp_000977	1035739	1036449	-1	3-oxoacyl-ACP reductase FabG
1023644	1036976	13332	Predicted by at least one method			pgaptmp_000978	1036446	1036976	-1	biotin transporter BioY
1023644	1036976	13332	Predicted by at least one method		fabD	pgaptmp_000979	1036957	1037868	-1	ACP S-malonyltransferase
1323766	1335707	11941	Predicted by at least one method		nusG	pgaptmp_001265	1323766	1324839	1	transcription termination/antitermination protein NusG
1323766	1335707	11941	Predicted by at least one method		rplK	pgaptmp_001266	1324919	1325344	1	50S ribosomal protein L11
1323766	1335707	11941	Predicted by at least one method		rplA	pgaptmp_001267	1325367	1326074	1	50S ribosomal protein L1
1323766	1335707	11941	Predicted by at least one method			pgaptmp_001268	1326576	1327826	-1	coproporphyrinogen-III oxidase family protein
1323766	1335707	11941	Predicted by at least one method			pgaptmp_001269	1327805	1328347	-1	flavodoxin family protein
1323766	1335707	11941	Predicted by at least one method			pgaptmp_001270	1328366	1329139	-1	ABC transporter ATP-binding protein
1323766	1335707	11941	Predicted by at least one method			pgaptmp_001271	1329136	1330149	-1	iron ABC transporter permease
1323766	1335707	11941	Predicted by at least one method			pgaptmp_001272	1330274	1331287	1	DDE-type integrase/transposase/recombinase
1323766	1335707	11941	Predicted by at least one method		isdE	pgaptmp_001273	1331661	1332539	-1	heme ABC transporter substrate-binding protein IsdE
1323766	1335707	11941	Predicted by at least one method			pgaptmp_001274	1332663	1333676	1	DDE-type integrase/transposase/recombinase
1323766	1335707	11941	Predicted by at least one method			pgaptmp_001275	1334190	1334474	1	hypothetical protein
1323766	1335707	11941	Predicted by at least one method			pgaptmp_001276	1334688	1335707	-1	electron transfer flavoprotein subunit alpha/FixB family protein
1432481	1437167	4686	Predicted by at least one method			pgaptmp_001363	1432481	1433425	1	phosphoribosylformylglycinamidine cyclo-ligase
1432481	1437167	4686	Predicted by at least one method			pgaptmp_001364	1433518	1433808	-1	transposase
1432481	1437167	4686	Predicted by at least one method			pgaptmp_001365	1433888	1434238	-1	hypothetical protein
1432481	1437167	4686	Predicted by at least one method			pgaptmp_001366	1434351	1434578	-1	hypothetical protein
1432481	1437167	4686	Predicted by at least one method		tnpA	pgaptmp_001367	1434563	1434916	-1	IS200/IS605 family transposase
1432481	1437167	4686	Predicted by at least one method			pgaptmp_001368	1435178	1436317	-1	hypothetical protein
1432481	1437167	4686	Predicted by at least one method			pgaptmp_001369	1436796	1437167	1	DUF1667 domain-containing protein
1454255	1489947	35692	Predicted by at least one method			pgaptmp_001389	1454255	1455856	1	1,4-alpha-glucan branching protein domain-containing protein
1454255	1489947	35692	Predicted by at least one method			pgaptmp_001390	1455938	1456513	1	2-oxoacid:acceptor oxidoreductase family protein
1454255	1489947	35692	Predicted by at least one method			pgaptmp_001391	1456506	1456856	1	4Fe-4S binding protein
1454255	1489947	35692	Predicted by at least one method		porA	pgaptmp_001392	1456869	1458038	1	pyruvate synthase subunit PorA
1454255	1489947	35692	Predicted by at least one method			pgaptmp_001393	1458055	1459074	1	thiamine pyrophosphate-dependent enzyme
1454255	1489947	35692	Predicted by at least one method			pgaptmp_001394	1459496	1460491	1	aspartate-semialdehyde dehydrogenase
1454255	1489947	35692	Predicted by at least one method		dapF	pgaptmp_001395	1460506	1461312	1	diaminopimelate epimerase
1454255	1489947	35692	Predicted by at least one method		dapA	pgaptmp_001396	1461329	1462204	1	4-hydroxy-tetrahydrodipicolinate synthase
1454255	1489947	35692	Predicted by at least one method			pgaptmp_001397	1462201	1462860	1	dihydrodipicolinate reductase C-terminal domain-containing protein
1454255	1489947	35692	Predicted by at least one method		dapD	pgaptmp_001398	1462913	1463650	1	2,3,4,5-tetrahydropyridine-2,6-dicarboxylate N-acetyltransferase
1454255	1489947	35692	Predicted by at least one method			pgaptmp_001399	1463647	1464858	1	aspartate kinase
1454255	1489947	35692	Predicted by at least one method			pgaptmp_001400	1464902	1466026	1	aminotransferase class III-fold pyridoxal phosphate-dependent enzyme
1454255	1489947	35692	Predicted by at least one method			pgaptmp_001401	1466037	1466774	-1	alpha/beta fold hydrolase
1454255	1489947	35692	Predicted by at least one method		crcB	pgaptmp_001402	1467137	1467526	1	fluoride efflux transporter CrcB
1454255	1489947	35692	Predicted by at least one method			pgaptmp_001403	1467541	1467885	1	DUF190 domain-containing protein
1454255	1489947	35692	Predicted by at least one method			pgaptmp_001404	1468182	1468832	-1	ATP-binding protein
1454255	1489947	35692	Predicted by at least one method			pgaptmp_001405	1468938	1469282	-1	ATP-binding protein
1454255	1489947	35692	Predicted by at least one method			pgaptmp_001406	1470521	1471879	1	DEAD/DEAH box helicase
1454255	1489947	35692	Predicted by at least one method			pgaptmp_001407	1471897	1472106	1	hypothetical protein
1454255	1489947	35692	Predicted by at least one method			pgaptmp_001408	1472130	1474067	1	AAA family ATPase
1454255	1489947	35692	Predicted by at least one method			pgaptmp_001409	1474113	1474574	1	hypothetical protein
1454255	1489947	35692	Predicted by at least one method			pgaptmp_001410	1474578	1477130	1	site-specific DNA-methyltransferase
1454255	1489947	35692	Predicted by at least one method			pgaptmp_001411	1477136	1480111	1	DEAD/DEAH box helicase family protein
1454255	1489947	35692	Predicted by at least one method			pgaptmp_001412	1480318	1481421	-1	IS481 family transposase
1454255	1489947	35692	Predicted by at least one method			pgaptmp_001413	1481744	1483585	1	AAA family ATPase
1454255	1489947	35692	Predicted by at least one method			pgaptmp_001414	1483611	1485191	1	hypothetical protein
1454255	1489947	35692	Predicted by at least one method			pgaptmp_001415	1486158	1486808	1	PIG-L family deacetylase
1454255	1489947	35692	Predicted by at least one method			pgaptmp_001416	1487507	1489117	-1	AAA family ATPase
1454255	1489947	35692	Predicted by at least one method			pgaptmp_001417	1489747	1489947	1	cold shock domain-containing protein
1532995	1567879	34884	Predicted by at least one method			pgaptmp_001464	1532253	1533017	-1	UPF0280 family protein
1532995	1567879	34884	Predicted by at least one method			pgaptmp_001465	1532995	1534419	-1	homocysteine biosynthesis protein
1532995	1567879	34884	Predicted by at least one method			pgaptmp_001466	1534400	1535776	-1	aspartate kinase
1532995	1567879	34884	Predicted by at least one method			pgaptmp_001467	1536864	1538615	-1	carbon starvation protein A
1532995	1567879	34884	Predicted by at least one method			pgaptmp_001468	1539274	1540521	1	TrpB-like pyridoxal phosphate-dependent enzyme
1532995	1567879	34884	Predicted by at least one method			pgaptmp_001469	1540606	1542321	-1	methyl-accepting chemotaxis protein
1532995	1567879	34884	Predicted by at least one method			pgaptmp_001470	1542633	1543844	1	iron-containing alcohol dehydrogenase
1532995	1567879	34884	Predicted by at least one method			pgaptmp_001471	1543878	1546685	-1	AAA family ATPase
1532995	1567879	34884	Predicted by at least one method			pgaptmp_001472	1546675	1547853	-1	exonuclease SbcCD subunit D
1532995	1567879	34884	Predicted by at least one method			pgaptmp_001473	1547904	1548800	-1	DUF5685 family protein
1532995	1567879	34884	Predicted by at least one method			pgaptmp_001474	1548800	1549174	-1	J domain-containing protein
1532995	1567879	34884	Predicted by at least one method			pgaptmp_001475	1549298	1550311	1	DDE-type integrase/transposase/recombinase
1532995	1567879	34884	Predicted by at least one method			pgaptmp_001476	1550617	1551630	1	DDE-type integrase/transposase/recombinase
1532995	1567879	34884	Predicted by at least one method			pgaptmp_001477	1551830	1552408	-1	hypothetical protein
1532995	1567879	34884	Predicted by at least one method			pgaptmp_001478	1552554	1553906	1	FAD-dependent oxidoreductase
1532995	1567879	34884	Predicted by at least one method		csm5	pgaptmp_001479	1553986	1555275	-1	type III-A CRISPR-associated RAMP protein Csm5
1532995	1567879	34884	Predicted by at least one method		csm4	pgaptmp_001480	1555295	1556203	-1	type III-A CRISPR-associated RAMP protein Csm4
1532995	1567879	34884	Predicted by at least one method		csm3	pgaptmp_001481	1556228	1557061	-1	type III-A CRISPR-associated RAMP protein Csm3
1532995	1567879	34884	Predicted by at least one method		csm2	pgaptmp_001482	1557101	1557490	-1	type III-A CRISPR-associated protein Csm2
1532995	1567879	34884	Predicted by at least one method			pgaptmp_001483	1557610	1558623	1	DDE-type integrase/transposase/recombinase
1532995	1567879	34884	Predicted by at least one method		cas10	pgaptmp_001484	1558790	1561174	-1	type III-A CRISPR-associated protein Cas10/Csm1
1532995	1567879	34884	Predicted by at least one method			pgaptmp_001485	1561261	1562529	-1	TM1812 family CRISPR-associated protein
1532995	1567879	34884	Predicted by at least one method		cas6	pgaptmp_001486	1562917	1563678	1	CRISPR-associated endoribonuclease Cas6
1532995	1567879	34884	Predicted by at least one method			pgaptmp_001487	1563701	1565224	1	TM1802 family CRISPR-associated protein
1532995	1567879	34884	Predicted by at least one method			pgaptmp_001488	1565391	1566404	-1	DDE-type integrase/transposase/recombinase
1532995	1567879	34884	Predicted by at least one method			pgaptmp_001489	1566526	1566942	1	TM1802 family CRISPR-associated protein
1532995	1567879	34884	Predicted by at least one method		cas7b	pgaptmp_001490	1566968	1567879	1	type I-B CRISPR-associated protein Cas7/Csh2
1610613	1617885	7272	Predicted by at least one method			pgaptmp_001526	1609937	1610620	1	segregation/condensation protein A
1610613	1617885	7272	Predicted by at least one method			pgaptmp_001527	1610613	1611293	1	SMC-Scp complex subunit ScpB
1610613	1617885	7272	Predicted by at least one method			pgaptmp_001528	1611290	1612327	1	MoxR family ATPase
1610613	1617885	7272	Predicted by at least one method			pgaptmp_001529	1612324	1612941	-1	hypothetical protein
1610613	1617885	7272	Predicted by at least one method			pgaptmp_001530	1613109	1613552	1	M15 family metallopeptidase
1610613	1617885	7272	Predicted by at least one method			pgaptmp_001531	1613612	1614097	1	ferritin family protein
1610613	1617885	7272	Predicted by at least one method			pgaptmp_001533	1614433	1615770	1	diguanylate cyclase
1610613	1617885	7272	Predicted by at least one method			pgaptmp_001534	1615823	1616836	1	DDE-type integrase/transposase/recombinase
1610613	1617885	7272	Predicted by at least one method			pgaptmp_001535	1617407	1617613	1	FmdB family zinc ribbon protein
1610613	1617885	7272	Predicted by at least one method			pgaptmp_001536	1617685	1617885	-1	cold shock domain-containing protein
1712639	1731927	19288	Predicted by at least one method			pgaptmp_001634	1712639	1714330	-1	flagellin
1712639	1731927	19288	Predicted by at least one method			pgaptmp_001635	1714364	1714798	-1	flagellin
1712639	1731927	19288	Predicted by at least one method			pgaptmp_001636	1714855	1716393	-1	flagellin
1712639	1731927	19288	Predicted by at least one method			pgaptmp_001637	1716433	1719063	-1	glycosyltransferase
1712639	1731927	19288	Predicted by at least one method			pgaptmp_001638	1719223	1719579	-1	flagellin
1712639	1731927	19288	Predicted by at least one method			pgaptmp_001639	1720210	1720821	-1	flagellin
1712639	1731927	19288	Predicted by at least one method			pgaptmp_001640	1721058	1724219	1	glycosyltransferase
1712639	1731927	19288	Predicted by at least one method			pgaptmp_001641	1724287	1724706	-1	transposase
1712639	1731927	19288	Predicted by at least one method			pgaptmp_001642	1724918	1726522	1	AAA family ATPase
1712639	1731927	19288	Predicted by at least one method			pgaptmp_001643	1726574	1728181	1	AAA family ATPase
1712639	1731927	19288	Predicted by at least one method			pgaptmp_001644	1728233	1729846	1	AAA family ATPase
1712639	1731927	19288	Predicted by at least one method			pgaptmp_001645	1730007	1731107	-1	IS481 family transposase
1712639	1731927	19288	Predicted by at least one method			pgaptmp_001646	1731338	1731523	-1	hypothetical protein
1712639	1731927	19288	Predicted by at least one method			pgaptmp_001647	1731649	1731927	-1	hypothetical protein
